# Supplementary material for: Highly efficient and robust π-FISH rainbow for multiplexed in situ detection of diverse biomolecules
Source: Nat Commun. 2023 Jan 27;14:443. doi: 10.1038/s41467-023-36137-4 (PMC9883232; doi:10.1038/s41467-023-36137-4)
Supplement: Supplementary file 4 — Supplementary Data 1 [file 41467_2023_36137_MOESM4_ESM.xlsx]

## Sheet: Target probes 
Supplementary Date 1: Sequence for target probes
Target Gene	Type		Target probe sequences	Group
Homo sapiens-ACTB	One pair of target probes	Without complementary base pair	GTTAGGGACGCTCGTCCACTTAGCGACGTAGCACAGCTTCTCCTTAA	#3
ACTB			TGGCCATCTCTTGCTCGAAGTCCAGATTCACCTGCTCGCAGGGATTG
ACTB		With two complementary base pairs	GTTAGGGACGCTCGTGGACTTAGCGACGTAGCACAGCTTCTCCTTAA	#3
ACTB			TGGCCATCTCTTGCTCGAAGTCCAGATTCACCTGCTCGCAGGGATTG
ACTB	Five pair of target probes	Without complementary base pair	GTTAGGGACGCTCGTCCACTTAGGAGGGCATACCCCTCGTAGATGGG	#3
ACTB			CAGGTCCAGACGCAGGATGGCATGGATTCACCTGCTCGCAGGGATTG
ACTB			GTTAGGGACGCTCGTCCACTTAGCTCGGTGAGGATCTTCATGAGGT
ACTB			GCCGTGGTGGTGAAGCTGTAGCCGATTCACCTGCTCGCAGGGATTG
ACTB			GTTAGGGACGCTCGTCCACTTAGCGACGTAGCACAGCTTCTCCTTAA
ACTB			TGGCCATCTCTTGCTCGAAGTCCAGATTCACCTGCTCGCAGGGATTG
ACTB			GTTAGGGACGCTCGTCCACTTAGTCAGGCAGCTCGTAGCTCTTCTCC
ACTB			TCATTGCCAATGGTGATGACCTGGCATTCACCTGCTCGCAGGGATTG
ACTB			GTTAGGGACGCTCGTCCACTTAGGAAGGAAGGCTGGAAGAGTGCCTC
ACTB			GTGGATGCCACAGGACTCCATGCCCATTCACCTGCTCGCAGGGATTG
ACTB		With two complementary base pairs	GTTAGGGACGCTCGTGGACTTAGGAGGGCATACCCCTCGTAGATGGG	#3
ACTB			CAGGTCCAGACGCAGGATGGCATGGATTCACCTGCTCGCAGGGATTG
ACTB			GTTAGGGACGCTCGTGGACTTAGCTCGGTGAGGATCTTCATGAGGT
ACTB			GCCGTGGTGGTGAAGCTGTAGCCGATTCACCTGCTCGCAGGGATTG
ACTB			GTTAGGGACGCTCGTGGACTTAGCGACGTAGCACAGCTTCTCCTTAA
ACTB			TGGCCATCTCTTGCTCGAAGTCCAGATTCACCTGCTCGCAGGGATTG
ACTB			GTTAGGGACGCTCGTGGACTTAGTCAGGCAGCTCGTAGCTCTTCTCC
ACTB			TCATTGCCAATGGTGATGACCTGGCATTCACCTGCTCGCAGGGATTG
ACTB			GTTAGGGACGCTCGTGGACTTAGGAAGGAAGGCTGGAAGAGTGCCTC
ACTB			GTGGATGCCACAGGACTCCATGCCCATTCACCTGCTCGCAGGGATTG
Homo sapiens-PPIA	Bilaterally specific target probes	Without complementary base pair	GTTAGGGACGCTCGTCCACTTAGGGTTGACCATGGCTAATAGTACAC	#3
PPIA			ACGGCAATGTCGAAGAACACGGTATTCACCTGCTCGCAGGGATTG
PPIA			GTTAGGGACGCTCGTCCACTTAGTCTGCAAACAGCTCAAAGGAGACG
PPIA			TTTTCTGCTGTCTTTGGGACCTATTCACCTGCTCGCAGGGATTG
PPIA			GTTAGGGACGCTCGTCCACTTAAACCAAATCCTTTCTCTCCAGTGCT
PPIA			AATTCTGTGAAAGCAGGAACCCTTAATTCACCTGCTCGCAGGGATTG
PPIA			GTTAGGGACGCTCGTCCACTTAGTGTGAAGTCACCACCCTGACACAT
PPIA			GGACTTGCCACCAGTGCCATTATGGATTCACCTGCTCGCAGGGATTG
PPIA			GTTAGGGACGCTCGTCCACTTAGCTTTAGGATGAAGTTCTCATCTTC
PPIA			ATGGACAAGATGCCAGGACCCGTAATTCACCTGCTCGCAGGGATTG
PPIA			GTTAGGGACGCTCGTCCACTTACCACTCAGTCTTGGCAGTGCAGATG
PPIA			CCAAACACCACATGCTTGCCATCCAATTCACCTGCTCGCAGGGATTG
PPIA			GTTAGGGACGCTCGTCCACTTACTCCATGGCCTCCACAATATTCATG
PPIA			GTCTTGCCATTCCTGGACCCAAAGCATTCACCTGCTCGCAGGGATTG
PPIA			GTTAGGGACGCTCGTCCACTTAAGTCAAACTTATTCGAGTTGTCCAC
PPIA			TGATCTGGTGGTTAAGATAAAACACATTCACCTGCTCGCAGGGATTG
PPIA			GTTAGGGACGCTCGTCCACTTATTCTAGGATACTGCGAGCAAATGGG
PPIA			AGGGAACTGCAGCGAGAGCACAAAGATTCACCTGCTCGCAGGGATTG
PPIA			GTTAGGGACGCTCGTCCACTTATAGGCATGGGAGGGAACAAGGAAAA
PPIA			TCATAAACTTAACTCTGCAATCCAGATTCACCTGCTCGCAGGGATTG
PPIA		With two complementary base pairs	GTTAGGGACGCTCGTGGACTTAGGGTTGACCATGGCTAATAGTACAC	#3
PPIA			ACGGCAATGTCGAAGAACACGGTATTCACCTGCTCGCAGGGATTG
PPIA			GTTAGGGACGCTCGTGGACTTAGTCTGCAAACAGCTCAAAGGAGACG
PPIA			TTTTCTGCTGTCTTTGGGACCTATTCACCTGCTCGCAGGGATTG
PPIA			GTTAGGGACGCTCGTGGACTTAAACCAAATCCTTTCTCTCCAGTGCT
PPIA			AATTCTGTGAAAGCAGGAACCCTTAATTCACCTGCTCGCAGGGATTG
PPIA			GTTAGGGACGCTCGTGGACTTAGTGTGAAGTCACCACCCTGACACAT
PPIA			GGACTTGCCACCAGTGCCATTATGGATTCACCTGCTCGCAGGGATTG
PPIA			GTTAGGGACGCTCGTGGACTTAGCTTTAGGATGAAGTTCTCATCTTC
PPIA			ATGGACAAGATGCCAGGACCCGTAATTCACCTGCTCGCAGGGATTG
PPIA			GTTAGGGACGCTCGTGGACTTACCACTCAGTCTTGGCAGTGCAGATG
PPIA			CCAAACACCACATGCTTGCCATCCAATTCACCTGCTCGCAGGGATTG
PPIA			GTTAGGGACGCTCGTGGACTTACTCCATGGCCTCCACAATATTCATG
PPIA			GTCTTGCCATTCCTGGACCCAAAGCATTCACCTGCTCGCAGGGATTG
PPIA			GTTAGGGACGCTCGTGGACTTAAGTCAAACTTATTCGAGTTGTCCAC
PPIA			TGATCTGGTGGTTAAGATAAAACACATTCACCTGCTCGCAGGGATTG
PPIA			GTTAGGGACGCTCGTGGACTTATTCTAGGATACTGCGAGCAAATGGG
PPIA			AGGGAACTGCAGCGAGAGCACAAAGATTCACCTGCTCGCAGGGATTG
PPIA			GTTAGGGACGCTCGTGGACTTATAGGCATGGGAGGGAACAAGGAAAA
PPIA			TCATAAACTTAACTCTGCAATCCAGATTCACCTGCTCGCAGGGATTG
PPIA		With four complementary base pairs	GTTAGGGACGCTCGTGGTGTTAGGGTTGACCATGGCTAATAGTACAC	#3
PPIA			ACGGCAATGTCGAAGAACACGGTATTCACCTGCTCGCAGGGATTG
PPIA			GTTAGGGACGCTCGTGGTGTTAGTCTGCAAACAGCTCAAAGGAGACG
PPIA			TTTTCTGCTGTCTTTGGGACCTATTCACCTGCTCGCAGGGATTG
PPIA			GTTAGGGACGCTCGTGGTGTTAAACCAAATCCTTTCTCTCCAGTGCT
PPIA			AATTCTGTGAAAGCAGGAACCCTTAATTCACCTGCTCGCAGGGATTG
PPIA			GTTAGGGACGCTCGTGGTGTTAGTGTGAAGTCACCACCCTGACACAT
PPIA			GGACTTGCCACCAGTGCCATTATGGATTCACCTGCTCGCAGGGATTG
PPIA			GTTAGGGACGCTCGTGGTGTTAGCTTTAGGATGAAGTTCTCATCTTC
PPIA			ATGGACAAGATGCCAGGACCCGTAATTCACCTGCTCGCAGGGATTG
PPIA			GTTAGGGACGCTCGTGGTGTTACCACTCAGTCTTGGCAGTGCAGATG
PPIA			CCAAACACCACATGCTTGCCATCCAATTCACCTGCTCGCAGGGATTG
PPIA			GTTAGGGACGCTCGTGGTGTTACTCCATGGCCTCCACAATATTCATG
PPIA			GTCTTGCCATTCCTGGACCCAAAGCATTCACCTGCTCGCAGGGATTG
PPIA			GTTAGGGACGCTCGTGGTGTTAAGTCAAACTTATTCGAGTTGTCCAC
PPIA			TGATCTGGTGGTTAAGATAAAACACATTCACCTGCTCGCAGGGATTG
PPIA			GTTAGGGACGCTCGTGGTGTTATTCTAGGATACTGCGAGCAAATGGG
PPIA			AGGGAACTGCAGCGAGAGCACAAAGATTCACCTGCTCGCAGGGATTG
PPIA			GTTAGGGACGCTCGTGGTGTTATAGGCATGGGAGGGAACAAGGAAAA
PPIA			TCATAAACTTAACTCTGCAATCCAGATTCACCTGCTCGCAGGGATTG
PPIA		With six complementary base pairs	GTTAGGGACGCTCGTGGTGAAAGGGTTGACCATGGCTAATAGTACAC	#3
PPIA			ACGGCAATGTCGAAGAACACGGTATTCACCTGCTCGCAGGGATTG
PPIA			GTTAGGGACGCTCGTGGTGAAAGTCTGCAAACAGCTCAAAGGAGACG
PPIA			TTTTCTGCTGTCTTTGGGACCTATTCACCTGCTCGCAGGGATTG
PPIA			GTTAGGGACGCTCGTGGTGAAAAACCAAATCCTTTCTCTCCAGTGCT
PPIA			AATTCTGTGAAAGCAGGAACCCTTAATTCACCTGCTCGCAGGGATTG
PPIA			GTTAGGGACGCTCGTGGTGAAAGTGTGAAGTCACCACCCTGACACAT
PPIA			GGACTTGCCACCAGTGCCATTATGGATTCACCTGCTCGCAGGGATTG
PPIA			GTTAGGGACGCTCGTGGTGAAAGCTTTAGGATGAAGTTCTCATCTTC
PPIA			ATGGACAAGATGCCAGGACCCGTAATTCACCTGCTCGCAGGGATTG
PPIA			GTTAGGGACGCTCGTGGTGAAACCACTCAGTCTTGGCAGTGCAGATG
PPIA			CCAAACACCACATGCTTGCCATCCAATTCACCTGCTCGCAGGGATTG
PPIA			GTTAGGGACGCTCGTGGTGAAACTCCATGGCCTCCACAATATTCATG
PPIA			GTCTTGCCATTCCTGGACCCAAAGCATTCACCTGCTCGCAGGGATTG
PPIA			GTTAGGGACGCTCGTGGTGAAAAGTCAAACTTATTCGAGTTGTCCAC
PPIA			TGATCTGGTGGTTAAGATAAAACACATTCACCTGCTCGCAGGGATTG
PPIA			GTTAGGGACGCTCGTGGTGAAATTCTAGGATACTGCGAGCAAATGGG
PPIA			AGGGAACTGCAGCGAGAGCACAAAGATTCACCTGCTCGCAGGGATTG
PPIA			GTTAGGGACGCTCGTGGTGAAATAGGCATGGGAGGGAACAAGGAAAA
PPIA			TCATAAACTTAACTCTGCAATCCAGATTCACCTGCTCGCAGGGATTG
PPIA		With eight complementary base pairs	GTTAGGGACGCTCGAGGTGAATGGGTTGACCATGGCTAATAGTACAC	#3
PPIA			ACGGCAATGTCGAAGAACACGGTATTCACCTGCTCGCAGGGATTG
PPIA			GTTAGGGACGCTCGAGGTGAATGTCTGCAAACAGCTCAAAGGAGACG
PPIA			TTTTCTGCTGTCTTTGGGACCTATTCACCTGCTCGCAGGGATTG
PPIA			GTTAGGGACGCTCGAGGTGAATAACCAAATCCTTTCTCTCCAGTGCT
PPIA			AATTCTGTGAAAGCAGGAACCCTTAATTCACCTGCTCGCAGGGATTG
PPIA			GTTAGGGACGCTCGAGGTGAATGTGTGAAGTCACCACCCTGACACAT
PPIA			GGACTTGCCACCAGTGCCATTATGGATTCACCTGCTCGCAGGGATTG
PPIA			GTTAGGGACGCTCGAGGTGAATGCTTTAGGATGAAGTTCTCATCTTC
PPIA			ATGGACAAGATGCCAGGACCCGTAATTCACCTGCTCGCAGGGATTG
PPIA			GTTAGGGACGCTCGAGGTGAATCCACTCAGTCTTGGCAGTGCAGATG
PPIA			CCAAACACCACATGCTTGCCATCCAATTCACCTGCTCGCAGGGATTG
PPIA			GTTAGGGACGCTCGAGGTGAATCTCCATGGCCTCCACAATATTCATG
PPIA			GTCTTGCCATTCCTGGACCCAAAGCATTCACCTGCTCGCAGGGATTG
PPIA			GTTAGGGACGCTCGAGGTGAATAGTCAAACTTATTCGAGTTGTCCAC
PPIA			TGATCTGGTGGTTAAGATAAAACACATTCACCTGCTCGCAGGGATTG
PPIA			GTTAGGGACGCTCGAGGTGAATTTCTAGGATACTGCGAGCAAATGGG
PPIA			AGGGAACTGCAGCGAGAGCACAAAGATTCACCTGCTCGCAGGGATTG
PPIA			GTTAGGGACGCTCGAGGTGAATTAGGCATGGGAGGGAACAAGGAAAA
PPIA			TCATAAACTTAACTCTGCAATCCAGATTCACCTGCTCGCAGGGATTG
PPIA	Unilaterally specific target probes	Without complementary base pair	GTTAGGGACGCTCGTCCACTTAGGGTTGACCATGGCTAATAGTACAC	#3
PPIA			GCGGGAAGCACGCGCATTATTTCATATTCACCTGCTCGCAGGGATTG
PPIA			GTTAGGGACGCTCGTCCACTTAGTCTGCAAACAGCTCAAAGGAGACG
PPIA			GCGGGAAGCACGCGCATTATTTCATATTCACCTGCTCGCAGGGATTG
PPIA			GTTAGGGACGCTCGTCCACTTAAACCAAATCCTTTCTCTCCAGTGCT
PPIA			GCGGGAAGCACGCGCATTATTTCATATTCACCTGCTCGCAGGGATTG
PPIA			GTTAGGGACGCTCGTCCACTTAGTGTGAAGTCACCACCCTGACACAT
PPIA			GCGGGAAGCACGCGCATTATTTCATATTCACCTGCTCGCAGGGATTG
PPIA			GTTAGGGACGCTCGTCCACTTAGCTTTAGGATGAAGTTCTCATCTTC
PPIA			GCGGGAAGCACGCGCATTATTTCATATTCACCTGCTCGCAGGGATTG
PPIA			GTTAGGGACGCTCGTCCACTTACCACTCAGTCTTGGCAGTGCAGATG
PPIA			GCGGGAAGCACGCGCATTATTTCATATTCACCTGCTCGCAGGGATTG
PPIA			GTTAGGGACGCTCGTCCACTTACTCCATGGCCTCCACAATATTCATG
PPIA			GCGGGAAGCACGCGCATTATTTCATATTCACCTGCTCGCAGGGATTG
PPIA			GTTAGGGACGCTCGTCCACTTAAGTCAAACTTATTCGAGTTGTCCAC
PPIA			GCGGGAAGCACGCGCATTATTTCATATTCACCTGCTCGCAGGGATTG
PPIA			GTTAGGGACGCTCGTCCACTTATTCTAGGATACTGCGAGCAAATGGG
PPIA			GCGGGAAGCACGCGCATTATTTCATATTCACCTGCTCGCAGGGATTG
PPIA			GTTAGGGACGCTCGTCCACTTATAGGCATGGGAGGGAACAAGGAAAA
PPIA			GCGGGAAGCACGCGCATTATTTCATATTCACCTGCTCGCAGGGATTG
PPIA		With two complementary base pairs	GTTAGGGACGCTCGTGGACTTAGGGTTGACCATGGCTAATAGTACAC	#3
PPIA			GCGGGAAGCACGCGCATTATTTCATATTCACCTGCTCGCAGGGATTG
PPIA			GTTAGGGACGCTCGTGGACTTAGTCTGCAAACAGCTCAAAGGAGACG
PPIA			GCGGGAAGCACGCGCATTATTTCATATTCACCTGCTCGCAGGGATTG
PPIA			GTTAGGGACGCTCGTGGACTTAAACCAAATCCTTTCTCTCCAGTGCT
PPIA			GCGGGAAGCACGCGCATTATTTCATATTCACCTGCTCGCAGGGATTG
PPIA			GTTAGGGACGCTCGTGGACTTAGTGTGAAGTCACCACCCTGACACAT
PPIA			GCGGGAAGCACGCGCATTATTTCATATTCACCTGCTCGCAGGGATTG
PPIA			GTTAGGGACGCTCGTGGACTTAGCTTTAGGATGAAGTTCTCATCTTC
PPIA			GCGGGAAGCACGCGCATTATTTCATATTCACCTGCTCGCAGGGATTG
PPIA			GTTAGGGACGCTCGTGGACTTACCACTCAGTCTTGGCAGTGCAGATG
PPIA			GCGGGAAGCACGCGCATTATTTCATATTCACCTGCTCGCAGGGATTG
PPIA			GTTAGGGACGCTCGTGGACTTACTCCATGGCCTCCACAATATTCATG
PPIA			GCGGGAAGCACGCGCATTATTTCATATTCACCTGCTCGCAGGGATTG
PPIA			GTTAGGGACGCTCGTGGACTTAAGTCAAACTTATTCGAGTTGTCCAC
PPIA			GCGGGAAGCACGCGCATTATTTCATATTCACCTGCTCGCAGGGATTG
PPIA			GTTAGGGACGCTCGTGGACTTATTCTAGGATACTGCGAGCAAATGGG
PPIA			GCGGGAAGCACGCGCATTATTTCATATTCACCTGCTCGCAGGGATTG
PPIA			GTTAGGGACGCTCGTGGACTTATAGGCATGGGAGGGAACAAGGAAAA
PPIA			GCGGGAAGCACGCGCATTATTTCATATTCACCTGCTCGCAGGGATTG
PPIA		With four complementary base pairs	GTTAGGGACGCTCGTGGTGTTAGGGTTGACCATGGCTAATAGTACAC	#3
PPIA			GCGGGAAGCACGCGCATTATTTCATATTCACCTGCTCGCAGGGATTG
PPIA			GTTAGGGACGCTCGTGGTGTTAGTCTGCAAACAGCTCAAAGGAGACG
PPIA			GCGGGAAGCACGCGCATTATTTCATATTCACCTGCTCGCAGGGATTG
PPIA			GTTAGGGACGCTCGTGGTGTTAAACCAAATCCTTTCTCTCCAGTGCT
PPIA			GCGGGAAGCACGCGCATTATTTCATATTCACCTGCTCGCAGGGATTG
PPIA			GTTAGGGACGCTCGTGGTGTTAGTGTGAAGTCACCACCCTGACACAT
PPIA			GCGGGAAGCACGCGCATTATTTCATATTCACCTGCTCGCAGGGATTG
PPIA			GTTAGGGACGCTCGTGGTGTTAGCTTTAGGATGAAGTTCTCATCTTC
PPIA			GCGGGAAGCACGCGCATTATTTCATATTCACCTGCTCGCAGGGATTG
PPIA			GTTAGGGACGCTCGTGGTGTTACCACTCAGTCTTGGCAGTGCAGATG
PPIA			GCGGGAAGCACGCGCATTATTTCATATTCACCTGCTCGCAGGGATTG
PPIA			GTTAGGGACGCTCGTGGTGTTACTCCATGGCCTCCACAATATTCATG
PPIA			GCGGGAAGCACGCGCATTATTTCATATTCACCTGCTCGCAGGGATTG
PPIA			GTTAGGGACGCTCGTGGTGTTAAGTCAAACTTATTCGAGTTGTCCAC
PPIA			GCGGGAAGCACGCGCATTATTTCATATTCACCTGCTCGCAGGGATTG
PPIA			GTTAGGGACGCTCGTGGTGTTATTCTAGGATACTGCGAGCAAATGGG
PPIA			GCGGGAAGCACGCGCATTATTTCATATTCACCTGCTCGCAGGGATTG
PPIA			GTTAGGGACGCTCGTGGTGTTATAGGCATGGGAGGGAACAAGGAAAA
PPIA			GCGGGAAGCACGCGCATTATTTCATATTCACCTGCTCGCAGGGATTG
PPIA		With six complementary base pairs	GTTAGGGACGCTCGTGGTGAAAGGGTTGACCATGGCTAATAGTACAC	#3
PPIA			GCGGGAAGCACGCGCATTATTTCATATTCACCTGCTCGCAGGGATTG
PPIA			GTTAGGGACGCTCGTGGTGAAAGTCTGCAAACAGCTCAAAGGAGACG
PPIA			GCGGGAAGCACGCGCATTATTTCATATTCACCTGCTCGCAGGGATTG
PPIA			GTTAGGGACGCTCGTGGTGAAAAACCAAATCCTTTCTCTCCAGTGCT
PPIA			GCGGGAAGCACGCGCATTATTTCATATTCACCTGCTCGCAGGGATTG
PPIA			GTTAGGGACGCTCGTGGTGAAAGTGTGAAGTCACCACCCTGACACAT
PPIA			GCGGGAAGCACGCGCATTATTTCATATTCACCTGCTCGCAGGGATTG
PPIA			GTTAGGGACGCTCGTGGTGAAAGCTTTAGGATGAAGTTCTCATCTTC
PPIA			GCGGGAAGCACGCGCATTATTTCATATTCACCTGCTCGCAGGGATTG
PPIA			GTTAGGGACGCTCGTGGTGAAACCACTCAGTCTTGGCAGTGCAGATG
PPIA			GCGGGAAGCACGCGCATTATTTCATATTCACCTGCTCGCAGGGATTG
PPIA			GTTAGGGACGCTCGTGGTGAAACTCCATGGCCTCCACAATATTCATG
PPIA			GCGGGAAGCACGCGCATTATTTCATATTCACCTGCTCGCAGGGATTG
PPIA			GTTAGGGACGCTCGTGGTGAAAAGTCAAACTTATTCGAGTTGTCCAC
PPIA			GCGGGAAGCACGCGCATTATTTCATATTCACCTGCTCGCAGGGATTG
PPIA			GTTAGGGACGCTCGTGGTGAAATTCTAGGATACTGCGAGCAAATGGG
PPIA			GCGGGAAGCACGCGCATTATTTCATATTCACCTGCTCGCAGGGATTG
PPIA			GTTAGGGACGCTCGTGGTGAAATAGGCATGGGAGGGAACAAGGAAAA
PPIA			GCGGGAAGCACGCGCATTATTTCATATTCACCTGCTCGCAGGGATTG
PPIA		With eight complementary base pairs	GTTAGGGACGCTCGAGGTGAATGGGTTGACCATGGCTAATAGTACAC	#3
PPIA			GCGGGAAGCACGCGCATTATTTCATATTCACCTGCTCGCAGGGATTG
PPIA			GTTAGGGACGCTCGAGGTGAATGTCTGCAAACAGCTCAAAGGAGACG
PPIA			GCGGGAAGCACGCGCATTATTTCATATTCACCTGCTCGCAGGGATTG
PPIA			GTTAGGGACGCTCGAGGTGAATAACCAAATCCTTTCTCTCCAGTGCT
PPIA			GCGGGAAGCACGCGCATTATTTCATATTCACCTGCTCGCAGGGATTG
PPIA			GTTAGGGACGCTCGAGGTGAATGTGTGAAGTCACCACCCTGACACAT
PPIA			GCGGGAAGCACGCGCATTATTTCATATTCACCTGCTCGCAGGGATTG
PPIA			GTTAGGGACGCTCGAGGTGAATGCTTTAGGATGAAGTTCTCATCTTC
PPIA			GCGGGAAGCACGCGCATTATTTCATATTCACCTGCTCGCAGGGATTG
PPIA			GTTAGGGACGCTCGAGGTGAATCCACTCAGTCTTGGCAGTGCAGATG
PPIA			GCGGGAAGCACGCGCATTATTTCATATTCACCTGCTCGCAGGGATTG
PPIA			GTTAGGGACGCTCGAGGTGAATCTCCATGGCCTCCACAATATTCATG
PPIA			GCGGGAAGCACGCGCATTATTTCATATTCACCTGCTCGCAGGGATTG
PPIA			GTTAGGGACGCTCGAGGTGAATAGTCAAACTTATTCGAGTTGTCCAC
PPIA			GCGGGAAGCACGCGCATTATTTCATATTCACCTGCTCGCAGGGATTG
PPIA			GTTAGGGACGCTCGAGGTGAATTTCTAGGATACTGCGAGCAAATGGG
PPIA			GCGGGAAGCACGCGCATTATTTCATATTCACCTGCTCGCAGGGATTG
PPIA			GTTAGGGACGCTCGAGGTGAATTAGGCATGGGAGGGAACAAGGAAAA
PPIA			GCGGGAAGCACGCGCATTATTTCATATTCACCTGCTCGCAGGGATTG
Homo sapiens-PPIA	Two pairs of target probes		GTTAGGGACGCTCGTGGACTTAGGGTTGACCATGGCTAATAGTACAC	#3
PPIA			ACGGCAATGTCGAAGAACACGGTATTCACCTGCTCGCAGGGATTG
PPIA			GTTAGGGACGCTCGTGGACTTAGTCTGCAAACAGCTCAAAGGAGACG
PPIA			TTTTCTGCTGTCTTTGGGACCTATTCACCTGCTCGCAGGGATTG
PPIA	Five pairs of target probes		GTTAGGGACGCTCGTGGACTTAGGGTTGACCATGGCTAATAGTACAC	#3
PPIA			ACGGCAATGTCGAAGAACACGGTATTCACCTGCTCGCAGGGATTG
PPIA			GTTAGGGACGCTCGTGGACTTAGTCTGCAAACAGCTCAAAGGAGACG
PPIA			TTTTCTGCTGTCTTTGGGACCTATTCACCTGCTCGCAGGGATTG
PPIA			GTTAGGGACGCTCGTGGACTTAAACCAAATCCTTTCTCTCCAGTGCT
PPIA			AATTCTGTGAAAGCAGGAACCCTTAATTCACCTGCTCGCAGGGATTG
PPIA			GTTAGGGACGCTCGTGGACTTAGTGTGAAGTCACCACCCTGACACAT
PPIA			GGACTTGCCACCAGTGCCATTATGGATTCACCTGCTCGCAGGGATTG
PPIA			GTTAGGGACGCTCGTGGACTTAGCTTTAGGATGAAGTTCTCATCTTC
PPIA			ATGGACAAGATGCCAGGACCCGTAATTCACCTGCTCGCAGGGATTG
PPIA	Ten pairs of target probes		GTTAGGGACGCTCGTGGACTTAGGGTTGACCATGGCTAATAGTACAC	#3
PPIA			ACGGCAATGTCGAAGAACACGGTATTCACCTGCTCGCAGGGATTG
PPIA			GTTAGGGACGCTCGTGGACTTAGTCTGCAAACAGCTCAAAGGAGACG
PPIA			TTTTCTGCTGTCTTTGGGACCTATTCACCTGCTCGCAGGGATTG
PPIA			GTTAGGGACGCTCGTGGACTTAAACCAAATCCTTTCTCTCCAGTGCT
PPIA			AATTCTGTGAAAGCAGGAACCCTTAATTCACCTGCTCGCAGGGATTG
PPIA			GTTAGGGACGCTCGTGGACTTAGTGTGAAGTCACCACCCTGACACAT
PPIA			GGACTTGCCACCAGTGCCATTATGGATTCACCTGCTCGCAGGGATTG
PPIA			GTTAGGGACGCTCGTGGACTTAGCTTTAGGATGAAGTTCTCATCTTC
PPIA			ATGGACAAGATGCCAGGACCCGTAATTCACCTGCTCGCAGGGATTG
PPIA			GTTAGGGACGCTCGTGGACTTACCACTCAGTCTTGGCAGTGCAGATG
PPIA			CCAAACACCACATGCTTGCCATCCAATTCACCTGCTCGCAGGGATTG
PPIA			GTTAGGGACGCTCGTGGACTTACTCCATGGCCTCCACAATATTCATG
PPIA			GTCTTGCCATTCCTGGACCCAAAGCATTCACCTGCTCGCAGGGATTG
PPIA			GTTAGGGACGCTCGTGGACTTAAGTCAAACTTATTCGAGTTGTCCAC
PPIA			TGATCTGGTGGTTAAGATAAAACACATTCACCTGCTCGCAGGGATTG
PPIA			GTTAGGGACGCTCGTGGACTTATTCTAGGATACTGCGAGCAAATGGG
PPIA			AGGGAACTGCAGCGAGAGCACAAAGATTCACCTGCTCGCAGGGATTG
PPIA			GTTAGGGACGCTCGTGGACTTATAGGCATGGGAGGGAACAAGGAAAA
PPIA			TCATAAACTTAACTCTGCAATCCAGATTCACCTGCTCGCAGGGATTG
PPIA	Fifteen pairs of target probes		GTTAGGGACGCTCGTGGACTTAGGGTTGACCATGGCTAATAGTACAC	#3
PPIA			ACGGCAATGTCGAAGAACACGGTATTCACCTGCTCGCAGGGATTG
PPIA			GTTAGGGACGCTCGTGGACTTAGTCTGCAAACAGCTCAAAGGAGACG
PPIA			TTTTCTGCTGTCTTTGGGACCTATTCACCTGCTCGCAGGGATTG
PPIA			GTTAGGGACGCTCGTGGACTTAAACCAAATCCTTTCTCTCCAGTGCT
PPIA			AATTCTGTGAAAGCAGGAACCCTTAATTCACCTGCTCGCAGGGATTG
PPIA			GTTAGGGACGCTCGTGGACTTAGTGTGAAGTCACCACCCTGACACAT
PPIA			GGACTTGCCACCAGTGCCATTATGGATTCACCTGCTCGCAGGGATTG
PPIA			GTTAGGGACGCTCGTGGACTTAGCTTTAGGATGAAGTTCTCATCTTC
PPIA			ATGGACAAGATGCCAGGACCCGTAATTCACCTGCTCGCAGGGATTG
PPIA			GTTAGGGACGCTCGTGGACTTACCACTCAGTCTTGGCAGTGCAGATG
PPIA			CCAAACACCACATGCTTGCCATCCAATTCACCTGCTCGCAGGGATTG
PPIA			GTTAGGGACGCTCGTGGACTTACTCCATGGCCTCCACAATATTCATG
PPIA			GTCTTGCCATTCCTGGACCCAAAGCATTCACCTGCTCGCAGGGATTG
PPIA			GTTAGGGACGCTCGTGGACTTAAGTCAAACTTATTCGAGTTGTCCAC
PPIA			TGATCTGGTGGTTAAGATAAAACACATTCACCTGCTCGCAGGGATTG
PPIA			GTTAGGGACGCTCGTGGACTTATTCTAGGATACTGCGAGCAAATGGG
PPIA			AGGGAACTGCAGCGAGAGCACAAAGATTCACCTGCTCGCAGGGATTG
PPIA			GTTAGGGACGCTCGTGGACTTATAGGCATGGGAGGGAACAAGGAAAA
PPIA			TCATAAACTTAACTCTGCAATCCAGATTCACCTGCTCGCAGGGATTG
PPIA			GTTAGGGACGCTCGTGGACTTATGTTTCAGAAGTAACCCATTACTGC
PPIA			CTGTGTAGAATTAAGCAAACAAGTGATTCACCTGCTCGCAGGGATTG
PPIA			GTTAGGGACGCTCGTGGACTTAAAACATTGACACTTCCTGGGACTGG
PPIA			GCCTACATTTTCAATATTCCACTCAAATTCACCTGCTCGCAGGGATTG
PPIA			GTTAGGGACGCTCGTGGACTTATACATTACAGACAGTGAGCCACCAT
PPIA			CTCAGGTGGTCTTCTGCCTCAGGTAATTCACCTGCTCGCAGGGATTG
PPIA			GTTAGGGACGCTCGTGGACTTACTCCAGATCAGCTAGGACTAGGCAT
PPIA			GGCTCAAGCAATCCTCCCACGTCAGATTCACCTGCTCGCAGGGATTG
PPIA			GTTAGGGACGCTCGTGGACTTACCAGGCTGTACAGTGGCATGATAAT
PPIA			CTTTGAGACACAAGATCTGTGAACAATTCACCTGCTCGCAGGGATTG
PPIA	Twenty pairs of target probes		GTTAGGGACGCTCGTGGACTTAGGGTTGACCATGGCTAATAGTACAC	#3
PPIA			ACGGCAATGTCGAAGAACACGGTATTCACCTGCTCGCAGGGATTG
PPIA			GTTAGGGACGCTCGTGGACTTAGTCTGCAAACAGCTCAAAGGAGACG
PPIA			TTTTCTGCTGTCTTTGGGACCTATTCACCTGCTCGCAGGGATTG
PPIA			GTTAGGGACGCTCGTGGACTTAAACCAAATCCTTTCTCTCCAGTGCT
PPIA			AATTCTGTGAAAGCAGGAACCCTTAATTCACCTGCTCGCAGGGATTG
PPIA			GTTAGGGACGCTCGTGGACTTAGTGTGAAGTCACCACCCTGACACAT
PPIA			GGACTTGCCACCAGTGCCATTATGGATTCACCTGCTCGCAGGGATTG
PPIA			GTTAGGGACGCTCGTGGACTTAGCTTTAGGATGAAGTTCTCATCTTC
PPIA			ATGGACAAGATGCCAGGACCCGTAATTCACCTGCTCGCAGGGATTG
PPIA			GTTAGGGACGCTCGTGGACTTACCACTCAGTCTTGGCAGTGCAGATG
PPIA			CCAAACACCACATGCTTGCCATCCAATTCACCTGCTCGCAGGGATTG
PPIA			GTTAGGGACGCTCGTGGACTTACTCCATGGCCTCCACAATATTCATG
PPIA			GTCTTGCCATTCCTGGACCCAAAGCATTCACCTGCTCGCAGGGATTG
PPIA			GTTAGGGACGCTCGTGGACTTAAGTCAAACTTATTCGAGTTGTCCAC
PPIA			TGATCTGGTGGTTAAGATAAAACACATTCACCTGCTCGCAGGGATTG
PPIA			GTTAGGGACGCTCGTGGACTTATTCTAGGATACTGCGAGCAAATGGG
PPIA			AGGGAACTGCAGCGAGAGCACAAAGATTCACCTGCTCGCAGGGATTG
PPIA			GTTAGGGACGCTCGTGGACTTATAGGCATGGGAGGGAACAAGGAAAA
PPIA			TCATAAACTTAACTCTGCAATCCAGATTCACCTGCTCGCAGGGATTG
PPIA			GTTAGGGACGCTCGTGGACTTATGTTTCAGAAGTAACCCATTACTGC
PPIA			CTGTGTAGAATTAAGCAAACAAGTGATTCACCTGCTCGCAGGGATTG
PPIA			GTTAGGGACGCTCGTGGACTTAAAACATTGACACTTCCTGGGACTGG
PPIA			GCCTACATTTTCAATATTCCACTCAAATTCACCTGCTCGCAGGGATTG
PPIA			GTTAGGGACGCTCGTGGACTTATACATTACAGACAGTGAGCCACCAT
PPIA			CTCAGGTGGTCTTCTGCCTCAGGTAATTCACCTGCTCGCAGGGATTG
PPIA			GTTAGGGACGCTCGTGGACTTACTCCAGATCAGCTAGGACTAGGCAT
PPIA			GGCTCAAGCAATCCTCCCACGTCAGATTCACCTGCTCGCAGGGATTG
PPIA			GTTAGGGACGCTCGTGGACTTACCAGGCTGTACAGTGGCATGATAAT
PPIA			CTTTGAGACACAAGATCTGTGAACAATTCACCTGCTCGCAGGGATTG
PPIA			GTTAGGGACGCTCGTGGACTTACAACCTCTTAATTCTGGCTCCTTGC
PPIA			ATGCATGAACTCACTGCAGACTGACATTCACCTGCTCGCAGGGATTG
PPIA			GTTAGGGACGCTCGTGGACTTATGAGGCACTAGAATCACTTGAACCC
PPIA			CCCATTATCCCAGCTACTCAGGAGGATTCACCTGCTCGCAGGGATTG
PPIA			GTTAGGGACGCTCGTGGACTTAAGACCAGCCTGGTCAAAATGATGA
PPIA			CGCATCAGCTGAGGTCAAGAGTTTATTCACCTGCTCGCAGGGATTG
PPIA			GTTAGGGACGCTCGTGGACTTACATCTGTAATCTCAGCAGTTTGGG
PPIA			AAAATGAGGTAGGGTGCGGTGGCTCATTCACCTGCTCGCAGGGATTG
PPIA			GTTAGGGACGCTCGTGGACTTACAAGAACATCAACAGTGTTCAAGCT
PPIA			CAGCCTAAAGCCCAATATGCTTCCCATTCACCTGCTCGCAGGGATTG
PPIA	Twenty-five pairs of target probes		GTTAGGGACGCTCGTGGACTTAGGGTTGACCATGGCTAATAGTACAC	#3
PPIA			ACGGCAATGTCGAAGAACACGGTATTCACCTGCTCGCAGGGATTG
PPIA			GTTAGGGACGCTCGTGGACTTAGTCTGCAAACAGCTCAAAGGAGACG
PPIA			TTTTCTGCTGTCTTTGGGACCTATTCACCTGCTCGCAGGGATTG
PPIA			GTTAGGGACGCTCGTGGACTTAAACCAAATCCTTTCTCTCCAGTGCT
PPIA			AATTCTGTGAAAGCAGGAACCCTTAATTCACCTGCTCGCAGGGATTG
PPIA			GTTAGGGACGCTCGTGGACTTAGTGTGAAGTCACCACCCTGACACAT
PPIA			GGACTTGCCACCAGTGCCATTATGGATTCACCTGCTCGCAGGGATTG
PPIA			GTTAGGGACGCTCGTGGACTTAGCTTTAGGATGAAGTTCTCATCTTC
PPIA			ATGGACAAGATGCCAGGACCCGTAATTCACCTGCTCGCAGGGATTG
PPIA			GTTAGGGACGCTCGTGGACTTACCACTCAGTCTTGGCAGTGCAGATG
PPIA			CCAAACACCACATGCTTGCCATCCAATTCACCTGCTCGCAGGGATTG
PPIA			GTTAGGGACGCTCGTGGACTTACTCCATGGCCTCCACAATATTCATG
PPIA			GTCTTGCCATTCCTGGACCCAAAGCATTCACCTGCTCGCAGGGATTG
PPIA			GTTAGGGACGCTCGTGGACTTAAGTCAAACTTATTCGAGTTGTCCAC
PPIA			TGATCTGGTGGTTAAGATAAAACACATTCACCTGCTCGCAGGGATTG
PPIA			GTTAGGGACGCTCGTGGACTTATTCTAGGATACTGCGAGCAAATGGG
PPIA			AGGGAACTGCAGCGAGAGCACAAAGATTCACCTGCTCGCAGGGATTG
PPIA			GTTAGGGACGCTCGTGGACTTATAGGCATGGGAGGGAACAAGGAAAA
PPIA			TCATAAACTTAACTCTGCAATCCAGATTCACCTGCTCGCAGGGATTG
PPIA			GTTAGGGACGCTCGTGGACTTATGTTTCAGAAGTAACCCATTACTGC
PPIA			CTGTGTAGAATTAAGCAAACAAGTGATTCACCTGCTCGCAGGGATTG
PPIA			GTTAGGGACGCTCGTGGACTTAAAACATTGACACTTCCTGGGACTGG
PPIA			GCCTACATTTTCAATATTCCACTCAAATTCACCTGCTCGCAGGGATTG
PPIA			GTTAGGGACGCTCGTGGACTTATACATTACAGACAGTGAGCCACCAT
PPIA			CTCAGGTGGTCTTCTGCCTCAGGTAATTCACCTGCTCGCAGGGATTG
PPIA			GTTAGGGACGCTCGTGGACTTACTCCAGATCAGCTAGGACTAGGCAT
PPIA			GGCTCAAGCAATCCTCCCACGTCAGATTCACCTGCTCGCAGGGATTG
PPIA			GTTAGGGACGCTCGTGGACTTACCAGGCTGTACAGTGGCATGATAAT
PPIA			CTTTGAGACACAAGATCTGTGAACAATTCACCTGCTCGCAGGGATTG
PPIA			GTTAGGGACGCTCGTGGACTTACAACCTCTTAATTCTGGCTCCTTGC
PPIA			ATGCATGAACTCACTGCAGACTGACATTCACCTGCTCGCAGGGATTG
PPIA			GTTAGGGACGCTCGTGGACTTATGAGGCACTAGAATCACTTGAACCC
PPIA			CCCATTATCCCAGCTACTCAGGAGGATTCACCTGCTCGCAGGGATTG
PPIA			GTTAGGGACGCTCGTGGACTTAAGACCAGCCTGGTCAAAATGATGA
PPIA			CGCATCAGCTGAGGTCAAGAGTTTATTCACCTGCTCGCAGGGATTG
PPIA			GTTAGGGACGCTCGTGGACTTACATCTGTAATCTCAGCAGTTTGGG
PPIA			AAAATGAGGTAGGGTGCGGTGGCTCATTCACCTGCTCGCAGGGATTG
PPIA			GTTAGGGACGCTCGTGGACTTACAAGAACATCAACAGTGTTCAAGCT
PPIA			CAGCCTAAAGCCCAATATGCTTCCCATTCACCTGCTCGCAGGGATTG
PPIA			GTTAGGGACGCTCGTGGACTTAGACTGTAGCACCAAGTACCTGGC
PPIA			GCCTTAACCCTCTGCAGGGAGACATTCACCTGCTCGCAGGGATTG
PPIA			GTTAGGGACGCTCGTGGACTTATGCTACAAGCAGTACCTCCTCACTG
PPIA			AACCAAAGCTAGGGAGAGGCTCTATATTCACCTGCTCGCAGGGATTG
PPIA			GTTAGGGACGCTCGTGGACTTATATGGCTTAAATTGGTCAGGTTTGC
PPIA			GGAAGGGTATCCCTTTGACCAGATCATTCACCTGCTCGCAGGGATTG
PPIA			GTTAGGGACGCTCGTGGACTTATGTACATATAATTTCCTGAGAAACC
PPIA			CCTGACATCTAACTGCCAGCAAGCAATTCACCTGCTCGCAGGGATTG
PPIA			GTTAGGGACGCTCGTGGACTTAAAGAACCCTAGAGGTCTGTTAAGGT
PPIA			GGATAGGCAAACTTGATTGCTGGGTATTCACCTGCTCGCAGGGATTG
Homo sapiens-ACTB	π-FISH rainbow		GTTAGGGACGCTCGTGGACTTAGCGATATCATCATCCATGGTGAGCT	#3
ACTB			AGCCGTTGTCGACGACGAGCGCATTCACCTGCTCGCAGGGATTG
ACTB			GTTAGGGACGCTCGTGGACTTATGCCCACCATCACGCCCTGGTGCCT
ACTB			GCCCACATAGGAATCCTTCTGACCCATTCACCTGCTCGCAGGGATTG
ACTB			GTTAGGGACGCTCGTGGACTTAAGGGTGAGGATGCCTCTCTTGCTCT
ACTB			CGATGCCGTGCTCGATGGGGTACTTATTCACCTGCTCGCAGGGATTG
ACTB			GTTAGGGACGCTCGTGGACTTAGCCAGATTTTCTCCATGTCGTCCCA
ACTB			ACGCAGCTCATTGTAGAAGGTGTGGATTCACCTGCTCGCAGGGATTG
ACTB			GTTAGGGACGCTCGTGGACTTAAACATGATCTGGGTCATCTTCTCGC
ACTB			ACATGGCTGGGGTGTTGAAGGTCTCATTCACCTGCTCGCAGGGATTG
ACTB			GTTAGGGACGCTCGTGGACTTACCAGAGGCGTACAGGGATAGCACAG
ACTB			AGTCCATCACGATGCCAGTGGTACGATTCACCTGCTCGCAGGGATTG
ACTB			GTTAGGGACGCTCGTGGACTTAGGAGGGCATACCCCTCGTAGATGGG
ACTB			CAGGTCCAGACGCAGGATGGCATGGATTCACCTGCTCGCAGGGATTG
ACTB			GTTAGGGACGCTCGTGGACTTAGCTCGGTGAGGATCTTCATGAGGT
ACTB			GCCGTGGTGGTGAAGCTGTAGCCGATTCACCTGCTCGCAGGGATTG
ACTB			GTTAGGGACGCTCGTGGACTTAGCGACGTAGCACAGCTTCTCCTTAA
ACTB			TGGCCATCTCTTGCTCGAAGTCCAGATTCACCTGCTCGCAGGGATTG
ACTB			GTTAGGGACGCTCGTGGACTTAGTCAGGCAGCTCGTAGCTCTTCTCC
ACTB			TCATTGCCAATGGTGATGACCTGGCATTCACCTGCTCGCAGGGATTG
ACTB			GTTAGGGACGCTCGTGGACTTAGGAAGGAAGGCTGGAAGAGTGCCTC
ACTB			GTGGATGCCACAGGACTCCATGCCCATTCACCTGCTCGCAGGGATTG
ACTB			GTTAGGGACGCTCGTGGACTTACGTCACACTTCATGATGGAGTTGAA
ACTB			GGCGTACAGGTCTTTGCGGATGTCCATTCACCTGCTCGCAGGGATTG
ACTB			GTTAGGGACGCTCGTGGACTTACGGCAATGCCAGGGTACATGGTGGT
ACTB			GGCAGTGATCTCCTTCTGCATCCTGATTCACCTGCTCGCAGGGATTG
ACTB			GTTAGGGACGCTCGTGGACTTAGCAATGATCTTGATCTTCATTGTGC
ACTB			ACACGGAGTACTTGCGCTCAGGAGGATTCACCTGCTCGCAGGGATTG
ACTB			GTTAGGGACGCTCGTGGACTTAACATCTGCTGGAAGGTGGACAGCGA
ACTB			CTCGTCATACTCCTGCTTGCTGATCATTCACCTGCTCGCAGGGATTG
ACTB			GTTAGGGACGCTCGTGGACTTACTAGAAGCATTTGCGGTGGACGATG
ACTB			TGTAACGCAACTAAGTCATAGTCCGATTCACCTGCTCGCAGGGATTG
Homo sapiens-PPIA	π-FISH rainbow		GTTAGGGACGCTCGTGGACTTAGGGTTGACCATGGCTAATAGTACAC	#3
PPIA			ACGGCAATGTCGAAGAACACGGTATTCACCTGCTCGCAGGGATTG
PPIA			GTTAGGGACGCTCGTGGACTTAGTCTGCAAACAGCTCAAAGGAGACG
PPIA			TTTTCTGCTGTCTTTGGGACCTATTCACCTGCTCGCAGGGATTG
PPIA			GTTAGGGACGCTCGTGGACTTAAACCAAATCCTTTCTCTCCAGTGCT
PPIA			AATTCTGTGAAAGCAGGAACCCTTAATTCACCTGCTCGCAGGGATTG
PPIA			GTTAGGGACGCTCGTGGACTTAGTGTGAAGTCACCACCCTGACACAT
PPIA			GGACTTGCCACCAGTGCCATTATGGATTCACCTGCTCGCAGGGATTG
PPIA			GTTAGGGACGCTCGTGGACTTAGCTTTAGGATGAAGTTCTCATCTTC
PPIA			ATGGACAAGATGCCAGGACCCGTAATTCACCTGCTCGCAGGGATTG
PPIA			GTTAGGGACGCTCGTGGACTTACCACTCAGTCTTGGCAGTGCAGATG
PPIA			CCAAACACCACATGCTTGCCATCCAATTCACCTGCTCGCAGGGATTG
PPIA			GTTAGGGACGCTCGTGGACTTACTCCATGGCCTCCACAATATTCATG
PPIA			GTCTTGCCATTCCTGGACCCAAAGCATTCACCTGCTCGCAGGGATTG
PPIA			GTTAGGGACGCTCGTGGACTTAAGTCAAACTTATTCGAGTTGTCCAC
PPIA			TGATCTGGTGGTTAAGATAAAACACATTCACCTGCTCGCAGGGATTG
PPIA			GTTAGGGACGCTCGTGGACTTATTCTAGGATACTGCGAGCAAATGGG
PPIA			AGGGAACTGCAGCGAGAGCACAAAGATTCACCTGCTCGCAGGGATTG
PPIA			GTTAGGGACGCTCGTGGACTTATAGGCATGGGAGGGAACAAGGAAAA
PPIA			TCATAAACTTAACTCTGCAATCCAGATTCACCTGCTCGCAGGGATTG
PPIA			GTTAGGGACGCTCGTGGACTTATGTTTCAGAAGTAACCCATTACTGC
PPIA			CTGTGTAGAATTAAGCAAACAAGTGATTCACCTGCTCGCAGGGATTG
PPIA			GTTAGGGACGCTCGTGGACTTAAAACATTGACACTTCCTGGGACTGG
PPIA			GCCTACATTTTCAATATTCCACTCAAATTCACCTGCTCGCAGGGATTG
PPIA			GTTAGGGACGCTCGTGGACTTATACATTACAGACAGTGAGCCACCAT
PPIA			CTCAGGTGGTCTTCTGCCTCAGGTAATTCACCTGCTCGCAGGGATTG
PPIA			GTTAGGGACGCTCGTGGACTTACTCCAGATCAGCTAGGACTAGGCAT
PPIA			GGCTCAAGCAATCCTCCCACGTCAGATTCACCTGCTCGCAGGGATTG
PPIA			GTTAGGGACGCTCGTGGACTTACCAGGCTGTACAGTGGCATGATAAT
PPIA			CTTTGAGACACAAGATCTGTGAACAATTCACCTGCTCGCAGGGATTG
PPIA			GTTAGGGACGCTCGTGGACTTACAACCTCTTAATTCTGGCTCCTTGC
PPIA			ATGCATGAACTCACTGCAGACTGACATTCACCTGCTCGCAGGGATTG
PPIA			GTTAGGGACGCTCGTGGACTTATGAGGCACTAGAATCACTTGAACCC
PPIA			CCCATTATCCCAGCTACTCAGGAGGATTCACCTGCTCGCAGGGATTG
PPIA			GTTAGGGACGCTCGTGGACTTAAGACCAGCCTGGTCAAAATGATGA
PPIA			CGCATCAGCTGAGGTCAAGAGTTTATTCACCTGCTCGCAGGGATTG
PPIA			GTTAGGGACGCTCGTGGACTTACATCTGTAATCTCAGCAGTTTGGG
PPIA			AAAATGAGGTAGGGTGCGGTGGCTCATTCACCTGCTCGCAGGGATTG
PPIA			GTTAGGGACGCTCGTGGACTTACAAGAACATCAACAGTGTTCAAGCT
PPIA			CAGCCTAAAGCCCAATATGCTTCCCATTCACCTGCTCGCAGGGATTG
Homo sapiens-B2M	π-FISH rainbow		GTTAGGGACGCTCGTGGACTTACCCGAATGCTGTCAGCTTCAGGAAT	#3
B2M			TAAGGCCACGGAGCGAGACATCTCGATTCACCTGCTCGCAGGGATTG
B2M			GTTAGGGACGCTCGTGGACTTAGCCTCCAGGCCAGAAAGAGAGAGTA
B2M			CCTGAATCTTTGGAGTACGCTGGATATTCACCTGCTCGCAGGGATTG
B2M			GTTAGGGACGCTCGTGGACTTATTGACTTTCCATTCTCTGCTGGAT
B2M			CCCAGACACATAGCAATTCAGGAAAATTCACCTGCTCGCAGGGATTG
B2M			GTTAGGGACGCTCGTGGACTTATTCAGTAAGTCAACTTCAATGTCGG
B2M			CCACTTTTTCAATTCTCTCTCCATTATTCACCTGCTCGCAGGGATTG
B2M			GTTAGGGACGCTCGTGGACTTAAGAAAGACCAGTCCTTGCTGAAAGA
B2M			GGTGAATTCAGTGTAGTACAAGAGAATTCACCTGCTCGCAGGGATTG
B2M			GTTAGGGACGCTCGTGGACTTAGGTTCACACGGCAGGCATACTCATC
B2M			TATCTTGGGCTGTGACAAAGTCACAATTCACCTGCTCGCAGGGATTG
B2M			GTTAGGGACGCTCGTGGACTTACATCTTCAAACCTCCATGATGCTGC
B2M			TTGGAATTCATCCAATCCAAATGCGATTCACCTGCTCGCAGGGATTG
B2M			GTTAGGGACGCTCGTGGACTTATTTTGTGCATAAAGTGTAAGTGTAT
B2M			CATGTTAACATTATTATAACCCTACATTCACCTGCTCGCAGGGATTG
B2M			GTTAGGGACGCTCGTGGACTTAAAACATGGAGACAGCACTCAAAGTA
B2M			TGTGGAGCAACCTGCTCAGATACATATTCACCTGCTCGCAGGGATTG
B2M			GTTAGGGACGCTCGTGGACTTAGCTCCCCACCTCTAAGTTGCCAG
B2M			TGTTGATGTTGGATAAGAGAATTCTCATTCACCTGCTCGCAGGGATTG
B2M			GTTAGGGACGCTCGTGGACTTATTGAGTGCAAGAGATTGAAGAGTT
B2M			TGCACGCTTAACTATCTTAACAAGCATTCACCTGCTCGCAGGGATTG
B2M			GTTAGGGACGCTCGTGGACTTACTTACTTTATCAAATGTATAAGAAG
B2M			AAACCAGATTAACCACAACCATGATTCACCTGCTCGCAGGGATTG
Homo sapiens-MTOR	π-FISH rainbow		GTTAGGGACGCTCGTGGACTTAAGGATGTTTCCTTCAGAGTCTGGG	#3
MTOR			TAAATCTCGACCATAGGCCTGATTAATTCACCTGCTCGCAGGGATTG
MTOR			GTTAGGGACGCTCGTGGACTTACTTGGGTGAGGTCCTTGACATTCCC
MTOR			GAACACATGATAATAGAGGTCCCAGATTCACCTGCTCGCAGGGATTG
MTOR			GTTAGGGACGCTCGTGGACTTAGTGAGCTGAGGCAGCTGCTTTGAGA
MTOR			GGGAAACATATTGCAGCTCTAAGGAATTCACCTGCTCGCAGGGATTG
MTOR			GTTAGGGACGCTCGTGGACTTATTGGCTGGTTGGGGTCATATGTTCC
MTOR			CGGTGCTATGGACTGAATGCGAATGATTCACCTGCTCGCAGGGATTG
MTOR			GTTAGGGACGCTCGTGGACTTAGGCCTCTGCTTGGATGTGATGACTT
MTOR			TGCTGCCCATAAGTGTCAATTTCCGATTCACCTGCTCGCAGGGATTG
MTOR			GTTAGGGACGCTCGTGGACTTACAGATCTTCATGGCCTTTTAGAAGG
MTOR			GCTGCATCACACGCTCATCCTGGCATTCACCTGCTCGCAGGGATTG
MTOR			GTTAGGGACGCTCGTGGACTTACCAGAAGGGTGTTAACCAGGCC
MTOR			TTTCCGAAGAGATGTTGGGTCATTGATTCACCTGCTCGCAGGGATTG
MTOR			GTTAGGGACGCTCGTGGACTTACCGAGTTGGTCGATAAAGGGATGAC
MTOR			AGTGGGGAACCCAGCCAATGAGGATTCACCTGCTCGCAGGGATTG
MTOR			GTTAGGGACGCTCGTGGACTTAGCTCGATGTTGAGAAGGATCTTCTT
MTOR			GAGCCATCCGCAACATGATGCGAATTCACCTGCTCGCAGGGATTG
MTOR			GTTAGGGACGCTCGTGGACTTAAAACACCTCCACCTTCTGCATCAGA
MTOR			CCAGCTGTATTATTGACGGCATGCTATTCACCTGCTCGCAGGGATTG
MTOR			GTTAGGGACGCTCGTGGACTTAGCTTTTCAGCCACAGCAGCTTGG
MTOR			GTCAAACCACACCTCGGAGCTGGATTCACCTGCTCGCAGGGATTG
MTOR			GTTAGGGACGCTCGTGGACTTACTCAGACGGTCCAGCATCAGGTTGG
MTOR			CAAAGTCAATGTGCAGGATCTTCCCATTCACCTGCTCGCAGGGATTG
MTOR			GTTAGGGACGCTCGTGGACTTACTCTCGGGTCATAGCAACCTCAAAG
MTOR			CTAAATGGAATCTTCTCTGGAAACTATTCACCTGCTCGCAGGGATTG
MTOR			GTTAGGGACGCTCGTGGACTTACTCCATAGCATTGGTCAACATTCTT
MTOR			CTGTAGTTGCCATCCAGGCCTGTAAATTCACCTGCTCGCAGGGATTG
MTOR			GTTAGGGACGCTCGTGGACTTACAGCACCTCCATCACTGTGTGGCAT
MTOR			GCCATGACACTGTCCTTGTGCTCTCATTCACCTGCTCGCAGGGATTG
MTOR			GTTAGGGACGCTCGTGGACTTATCAGCAAGGGGTCATAGACAAAGGC
MTOR			GGTATTTGTGTCCATCAGCCTCCAGATTCACCTGCTCGCAGGGATTG
MTOR			GTTAGGGACGCTCGTGGACTTAAATCCGTCCTCGTTCGGGATCGCTT
MTOR			TTCGACTGACTGGCCAGCAGAGTAGATTCACCTGCTCGCAGGGATTG
MTOR			GTTAGGGACGCTCGTGGACTTAGAATAGATTCTGGCACTGTGGTCCC
MTOR			CACCAAACCGTCTCCAATGAAAGAAATTCACCTGCTCGCAGGGATTG
MTOR			GTTAGGGACGCTCGTGGACTTACATCCAAAGTGTCATCATGAGAGAA
MTOR			GATGAGCAGCTCAACTTGCGTTGGAATTCACCTGCTCGCAGGGATTG
MTOR			GTTAGGGACGCTCGTGGACTTACACTGGCAGAGGTTTTCATGGGATG
MTOR			ACCAGAAAGGGCACCAGCCAATATAATTCACCTGCTCGCAGGGATTG
Target Gene	Type		Target probe sequences	Group
Homo sapiens-ACTB	HCR		GTCCCTGCCTCTATATCTTTGCGATATCATCATCCATGGTGAGCT	#1
ACTB			AGCCGTTGTCGACGACGAGCGCTTCCACTCAACTTTAACCCG
ACTB			GTCCCTGCCTCTATATCTTTTGCCCACCATCACGCCCTGGTGCCT
ACTB			GCCCACATAGGAATCCTTCTGACCCTTCCACTCAACTTTAACCCG
ACTB			GTCCCTGCCTCTATATCTTTAGGGTGAGGATGCCTCTCTTGCTCT
ACTB			CGATGCCGTGCTCGATGGGGTACTTTTCCACTCAACTTTAACCCG
ACTB			GTCCCTGCCTCTATATCTTTGCCAGATTTTCTCCATGTCGTCCCA
ACTB			ACGCAGCTCATTGTAGAAGGTGTGGTTCCACTCAACTTTAACCCG
ACTB			GTCCCTGCCTCTATATCTTTAACATGATCTGGGTCATCTTCTCGC
ACTB			ACATGGCTGGGGTGTTGAAGGTCTCTTCCACTCAACTTTAACCCG
ACTB			GTCCCTGCCTCTATATCTTTCCAGAGGCGTACAGGGATAGCACAG
ACTB			AGTCCATCACGATGCCAGTGGTACGTTCCACTCAACTTTAACCCG
ACTB			GTCCCTGCCTCTATATCTTTGGAGGGCATACCCCTCGTAGATGGG
ACTB			CAGGTCCAGACGCAGGATGGCATGGTTCCACTCAACTTTAACCCG
ACTB			GTCCCTGCCTCTATATCTTTGCTCGGTGAGGATCTTCATGAGGT
ACTB			GCCGTGGTGGTGAAGCTGTAGCCGTTCCACTCAACTTTAACCCG
ACTB			GTCCCTGCCTCTATATCTTTGCGACGTAGCACAGCTTCTCCTTAA
ACTB			TGGCCATCTCTTGCTCGAAGTCCAGTTCCACTCAACTTTAACCCG
ACTB			GTCCCTGCCTCTATATCTTTGTCAGGCAGCTCGTAGCTCTTCTCC
ACTB			TCATTGCCAATGGTGATGACCTGGCTTCCACTCAACTTTAACCCG
ACTB			GTCCCTGCCTCTATATCTTTGGAAGGAAGGCTGGAAGAGTGCCTC
ACTB			GTGGATGCCACAGGACTCCATGCCCTTCCACTCAACTTTAACCCG
ACTB			GTCCCTGCCTCTATATCTTTCGTCACACTTCATGATGGAGTTGAA
ACTB			GGCGTACAGGTCTTTGCGGATGTCCTTCCACTCAACTTTAACCCG
ACTB			GTCCCTGCCTCTATATCTTTCGGCAATGCCAGGGTACATGGTGGT
ACTB			GGCAGTGATCTCCTTCTGCATCCTGTTCCACTCAACTTTAACCCG
ACTB			GTCCCTGCCTCTATATCTTTGCAATGATCTTGATCTTCATTGTGC
ACTB			ACACGGAGTACTTGCGCTCAGGAGGTTCCACTCAACTTTAACCCG
ACTB			GTCCCTGCCTCTATATCTTTACATCTGCTGGAAGGTGGACAGCGA
ACTB			CTCGTCATACTCCTGCTTGCTGATCTTCCACTCAACTTTAACCCG
ACTB			GTCCCTGCCTCTATATCTTTCTAGAAGCATTTGCGGTGGACGATG
ACTB			TGTAACGCAACTAAGTCATAGTCCGTTCCACTCAACTTTAACCCG
Homo sapiens-PPIA	HCR		GTCCCTGCCTCTATATCTTTGGGTTGACCATGGCTAATAGTACAC	#1
PPIA			ACGGCAATGTCGAAGAACACGGTTTCCACTCAACTTTAACCCG
PPIA			GTCCCTGCCTCTATATCTTTGTCTGCAAACAGCTCAAAGGAGACG
PPIA			TTTTCTGCTGTCTTTGGGACCTTTCCACTCAACTTTAACCCG
PPIA			GTCCCTGCCTCTATATCTTTAACCAAATCCTTTCTCTCCAGTGCT
PPIA			AATTCTGTGAAAGCAGGAACCCTTATTCCACTCAACTTTAACCCG
PPIA			GTCCCTGCCTCTATATCTTTGTGTGAAGTCACCACCCTGACACAT
PPIA			GGACTTGCCACCAGTGCCATTATGGTTCCACTCAACTTTAACCCG
PPIA			GTCCCTGCCTCTATATCTTTGCTTTAGGATGAAGTTCTCATCTTC
PPIA			ATGGACAAGATGCCAGGACCCGTATTCCACTCAACTTTAACCCG
PPIA			GTCCCTGCCTCTATATCTTTCCACTCAGTCTTGGCAGTGCAGATG
PPIA			CCAAACACCACATGCTTGCCATCCATTCCACTCAACTTTAACCCG
PPIA			GTCCCTGCCTCTATATCTTTCTCCATGGCCTCCACAATATTCATG
PPIA			GTCTTGCCATTCCTGGACCCAAAGCTTCCACTCAACTTTAACCCG
PPIA			GTCCCTGCCTCTATATCTTTAGTCAAACTTATTCGAGTTGTCCAC
PPIA			TGATCTGGTGGTTAAGATAAAACACTTCCACTCAACTTTAACCCG
PPIA			GTCCCTGCCTCTATATCTTTTTCTAGGATACTGCGAGCAAATGGG
PPIA			AGGGAACTGCAGCGAGAGCACAAAGTTCCACTCAACTTTAACCCG
PPIA			GTCCCTGCCTCTATATCTTTTAGGCATGGGAGGGAACAAGGAAAA
PPIA			TCATAAACTTAACTCTGCAATCCAGTTCCACTCAACTTTAACCCG
PPIA			GTCCCTGCCTCTATATCTTTTGTTTCAGAAGTAACCCATTACTGC
PPIA			CTGTGTAGAATTAAGCAAACAAGTGTTCCACTCAACTTTAACCCG
PPIA			GTCCCTGCCTCTATATCTTTAAACATTGACACTTCCTGGGACTGG
PPIA			GCCTACATTTTCAATATTCCACTCAATTCCACTCAACTTTAACCCG
PPIA			GTCCCTGCCTCTATATCTTTTACATTACAGACAGTGAGCCACCAT
PPIA			CTCAGGTGGTCTTCTGCCTCAGGTATTCCACTCAACTTTAACCCG
PPIA			GTCCCTGCCTCTATATCTTTCTCCAGATCAGCTAGGACTAGGCAT
PPIA			GGCTCAAGCAATCCTCCCACGTCAGTTCCACTCAACTTTAACCCG
PPIA			GTCCCTGCCTCTATATCTTTCCAGGCTGTACAGTGGCATGATAAT
PPIA			CTTTGAGACACAAGATCTGTGAACATTCCACTCAACTTTAACCCG
PPIA			GTCCCTGCCTCTATATCTTTCAACCTCTTAATTCTGGCTCCTTGC
PPIA			ATGCATGAACTCACTGCAGACTGACTTCCACTCAACTTTAACCCG
PPIA			GTCCCTGCCTCTATATCTTTTGAGGCACTAGAATCACTTGAACCC
PPIA			CCCATTATCCCAGCTACTCAGGAGGTTCCACTCAACTTTAACCCG
PPIA			GTCCCTGCCTCTATATCTTTAGACCAGCCTGGTCAAAATGATGA
PPIA			CGCATCAGCTGAGGTCAAGAGTTTTTCCACTCAACTTTAACCCG
PPIA			GTCCCTGCCTCTATATCTTTCATCTGTAATCTCAGCAGTTTGGG
PPIA			AAAATGAGGTAGGGTGCGGTGGCTCTTCCACTCAACTTTAACCCG
PPIA			GTCCCTGCCTCTATATCTTTCAAGAACATCAACAGTGTTCAAGCT
PPIA			CAGCCTAAAGCCCAATATGCTTCCCTTCCACTCAACTTTAACCCG
Homo sapiens-B2M	HCR		GTCCCTGCCTCTATATCTTTCCCGAATGCTGTCAGCTTCAGGAAT	#1
B2M			TAAGGCCACGGAGCGAGACATCTCGTTCCACTCAACTTTAACCCG
B2M			GTCCCTGCCTCTATATCTTTGCCTCCAGGCCAGAAAGAGAGAGTA
B2M			CCTGAATCTTTGGAGTACGCTGGATTTCCACTCAACTTTAACCCG
B2M			GTCCCTGCCTCTATATCTTTTTGACTTTCCATTCTCTGCTGGAT
B2M			CCCAGACACATAGCAATTCAGGAAATTCCACTCAACTTTAACCCG
B2M			GTCCCTGCCTCTATATCTTTTTCAGTAAGTCAACTTCAATGTCGG
B2M			CCACTTTTTCAATTCTCTCTCCATTTTCCACTCAACTTTAACCCG
B2M			GTCCCTGCCTCTATATCTTTAGAAAGACCAGTCCTTGCTGAAAGA
B2M			GGTGAATTCAGTGTAGTACAAGAGATTCCACTCAACTTTAACCCG
B2M			GTCCCTGCCTCTATATCTTTGGTTCACACGGCAGGCATACTCATC
B2M			TATCTTGGGCTGTGACAAAGTCACATTCCACTCAACTTTAACCCG
B2M			GTCCCTGCCTCTATATCTTTCATCTTCAAACCTCCATGATGCTGC
B2M			TTGGAATTCATCCAATCCAAATGCGTTCCACTCAACTTTAACCCG
B2M			GTCCCTGCCTCTATATCTTTTTTTGTGCATAAAGTGTAAGTGTAT
B2M			CATGTTAACATTATTATAACCCTACTTCCACTCAACTTTAACCCG
B2M			GTCCCTGCCTCTATATCTTTAAACATGGAGACAGCACTCAAAGTA
B2M			TGTGGAGCAACCTGCTCAGATACATTTCCACTCAACTTTAACCCG
B2M			GTCCCTGCCTCTATATCTTTGCTCCCCACCTCTAAGTTGCCAG
B2M			TGTTGATGTTGGATAAGAGAATTCTCTTCCACTCAACTTTAACCCG
B2M			GTCCCTGCCTCTATATCTTTTTGAGTGCAAGAGATTGAAGAGTT
B2M			TGCACGCTTAACTATCTTAACAAGCTTCCACTCAACTTTAACCCG
B2M			GTCCCTGCCTCTATATCTTTCTTACTTTATCAAATGTATAAGAAG
B2M			AAACCAGATTAACCACAACCATGTTCCACTCAACTTTAACCCG
Homo sapiens-MTOR	HCR		GTCCCTGCCTCTATATCTTTAGGATGTTTCCTTCAGAGTCTGGG	#1
MTOR			TAAATCTCGACCATAGGCCTGATTATTCCACTCAACTTTAACCCG
MTOR			GTCCCTGCCTCTATATCTTTCTTGGGTGAGGTCCTTGACATTCCC
MTOR			GAACACATGATAATAGAGGTCCCAGTTCCACTCAACTTTAACCCG
MTOR			GTCCCTGCCTCTATATCTTTGTGAGCTGAGGCAGCTGCTTTGAGA
MTOR			GGGAAACATATTGCAGCTCTAAGGATTCCACTCAACTTTAACCCG
MTOR			GTCCCTGCCTCTATATCTTTTTGGCTGGTTGGGGTCATATGTTCC
MTOR			CGGTGCTATGGACTGAATGCGAATGTTCCACTCAACTTTAACCCG
MTOR			GTCCCTGCCTCTATATCTTTGGCCTCTGCTTGGATGTGATGACTT
MTOR			TGCTGCCCATAAGTGTCAATTTCCGTTCCACTCAACTTTAACCCG
MTOR			GTCCCTGCCTCTATATCTTTCAGATCTTCATGGCCTTTTAGAAGG
MTOR			GCTGCATCACACGCTCATCCTGGCTTCCACTCAACTTTAACCCG
MTOR			GTCCCTGCCTCTATATCTTTCCAGAAGGGTGTTAACCAGGCC
MTOR			TTTCCGAAGAGATGTTGGGTCATTGTTCCACTCAACTTTAACCCG
MTOR			GTCCCTGCCTCTATATCTTTCCGAGTTGGTCGATAAAGGGATGAC
MTOR			AGTGGGGAACCCAGCCAATGAGGTTCCACTCAACTTTAACCCG
MTOR			GTCCCTGCCTCTATATCTTTGCTCGATGTTGAGAAGGATCTTCTT
MTOR			GAGCCATCCGCAACATGATGCGATTCCACTCAACTTTAACCCG
MTOR			GTCCCTGCCTCTATATCTTTAAACACCTCCACCTTCTGCATCAGA
MTOR			CCAGCTGTATTATTGACGGCATGCTTTCCACTCAACTTTAACCCG
MTOR			GTCCCTGCCTCTATATCTTTGCTTTTCAGCCACAGCAGCTTGG
MTOR			GTCAAACCACACCTCGGAGCTGGTTCCACTCAACTTTAACCCG
MTOR			GTCCCTGCCTCTATATCTTTCTCAGACGGTCCAGCATCAGGTTGG
MTOR			CAAAGTCAATGTGCAGGATCTTCCCTTCCACTCAACTTTAACCCG
MTOR			GTCCCTGCCTCTATATCTTTCTCTCGGGTCATAGCAACCTCAAAG
MTOR			CTAAATGGAATCTTCTCTGGAAACTTTCCACTCAACTTTAACCCG
MTOR			GTCCCTGCCTCTATATCTTTCTCCATAGCATTGGTCAACATTCTT
MTOR			CTGTAGTTGCCATCCAGGCCTGTAATTCCACTCAACTTTAACCCG
MTOR			GTCCCTGCCTCTATATCTTTCAGCACCTCCATCACTGTGTGGCAT
MTOR			GCCATGACACTGTCCTTGTGCTCTCTTCCACTCAACTTTAACCCG
MTOR			GTCCCTGCCTCTATATCTTTTCAGCAAGGGGTCATAGACAAAGGC
MTOR			GGTATTTGTGTCCATCAGCCTCCAGTTCCACTCAACTTTAACCCG
MTOR			GTCCCTGCCTCTATATCTTTAATCCGTCCTCGTTCGGGATCGCTT
MTOR			TTCGACTGACTGGCCAGCAGAGTAGTTCCACTCAACTTTAACCCG
MTOR			GTCCCTGCCTCTATATCTTTGAATAGATTCTGGCACTGTGGTCCC
MTOR			CACCAAACCGTCTCCAATGAAAGAATTCCACTCAACTTTAACCCG
MTOR			GTCCCTGCCTCTATATCTTTCATCCAAAGTGTCATCATGAGAGAA
MTOR			GATGAGCAGCTCAACTTGCGTTGGATTCCACTCAACTTTAACCCG
MTOR			GTCCCTGCCTCTATATCTTTCACTGGCAGAGGTTTTCATGGGATG
MTOR			ACCAGAAAGGGCACCAGCCAATATATTCCACTCAACTTTAACCCG
Target Gene	Type		Target probe sequences	Group
Homo sapiens-ACTB	smFISH-FL		AGGTTAAGCGTTGCGATTACAAGCGATATCATCATCCATGGTGAGCT	#3
ACTB			AGGTTAAGCGTTGCGATTACAGCCGTTGTCGACGACGAGCGC
ACTB			AGGTTAAGCGTTGCGATTACAATGCCCACCATCACGCCCTGGTGCCT
ACTB			AGGTTAAGCGTTGCGATTACAAGCCCACATAGGAATCCTTCTGACCC
ACTB			AGGTTAAGCGTTGCGATTACAAAGGGTGAGGATGCCTCTCTTGCTCT
ACTB			AGGTTAAGCGTTGCGATTACAACGATGCCGTGCTCGATGGGGTACTT
ACTB			AGGTTAAGCGTTGCGATTACAAGCCAGATTTTCTCCATGTCGTCCCA
ACTB			AGGTTAAGCGTTGCGATTACAAACGCAGCTCATTGTAGAAGGTGTGG
ACTB			AGGTTAAGCGTTGCGATTACTTAACATGATCTGGGTCATCTTCTCGC
ACTB			AGGTTAAGCGTTGCGATTACTTACATGGCTGGGGTGTTGAAGGTCTC
ACTB			AGGTTAAGCGTTGCGATTACAACCAGAGGCGTACAGGGATAGCACAG
ACTB			AGGTTAAGCGTTGCGATTACAAAGTCCATCACGATGCCAGTGGTACG
ACTB			AGGTTAAGCGTTGCGATTACAAGGAGGGCATACCCCTCGTAGATGGG
ACTB			AGGTTAAGCGTTGCGATTACAACAGGTCCAGACGCAGGATGGCATGG
ACTB			AGGTTAAGCGTTGCGATTACAAGCTCGGTGAGGATCTTCATGAGGT
ACTB			AGGTTAAGCGTTGCGATTACAAGCCGTGGTGGTGAAGCTGTAGCCG
ACTB			AGGTTAAGCGTTGCGATTACAAGCGACGTAGCACAGCTTCTCCTTAA
ACTB			AGGTTAAGCGTTGCGATTACAATGGCCATCTCTTGCTCGAAGTCCAG
ACTB			AGGTTAAGCGTTGCGATTACAAGTCAGGCAGCTCGTAGCTCTTCTCC
ACTB			AGGTTAAGCGTTGCGATTACAATCATTGCCAATGGTGATGACCTGGC
ACTB			AGGTTAAGCGTTGCGATTACAAGGAAGGAAGGCTGGAAGAGTGCCTC
ACTB			AGGTTAAGCGTTGCGATTACAAGTGGATGCCACAGGACTCCATGCCC
ACTB			AGGTTAAGCGTTGCGATTACAACGTCACACTTCATGATGGAGTTGAA
ACTB			AGGTTAAGCGTTGCGATTACAAGGCGTACAGGTCTTTGCGGATGTCC
ACTB			AGGTTAAGCGTTGCGATTACAACGGCAATGCCAGGGTACATGGTGGT
ACTB			AGGTTAAGCGTTGCGATTACAAGGCAGTGATCTCCTTCTGCATCCTG
ACTB			AGGTTAAGCGTTGCGATTACAAGCAATGATCTTGATCTTCATTGTGC
ACTB			AGGTTAAGCGTTGCGATTACAAACACGGAGTACTTGCGCTCAGGAGG
ACTB			AGGTTAAGCGTTGCGATTACAAACATCTGCTGGAAGGTGGACAGCGA
ACTB			AGGTTAAGCGTTGCGATTACAACTCGTCATACTCCTGCTTGCTGATC
ACTB			AGGTTAAGCGTTGCGATTACAACTAGAAGCATTTGCGGTGGACGATG
ACTB			AGGTTAAGCGTTGCGATTACAATGTAACGCAACTAAGTCATAGTCCG
ACTB			AGGTTAAGCGTTGCGATTACAACGGCAAAGGCGAGGCTCTGTGCTCG
ACTB			AGGTTAAGCGTTGCGATTACAAGGCCTCGGTCAGCAGCACGGGGTGC
ACTB			AGGTTAAGCGTTGCGATTACAATTCTGCGCAAGTTAGGTTTTGTCAA
ACTB			AGGTTAAGCGTTGCGATTACAAAACAAATAAAGCCATGCCAATCTCA
ACTB			AGGTTAAGCGTTGCGATTACAAGCTGTCACCTTCACCGTTCCAGTTT
ACTB			AGGTTAAGCGTTGCGATTACAAAGTCCTCGGCCACATTGTGAACTTT
ACTB			AGGTTAAGCGTTGCGATTACAACAACGCATCTCATATTTGGAATGAC
ACTB			AGGTTAAGCGTTGCGATTACAAGGTGGCTTTTAGGATGGCAAGGGAC
ACTB			AGGTTAAGCGTTGCGATTACAAAGGACTGGGCCATTCTCCTTAGAGA
ACTB			AGGTTAAGCGTTGCGATTACAAGCAATGCTATCACCTCCCCTGTGTG
ACTB			AGGTTAAGCGTTGCGATTACAAGGGCACGAAGGCTCATCATTCAAAA
ACTB			AGGTTAAGCGTTGCGATTACAAAAGCCTTCATACATCTCAAGTTGGG
ACTB			AGGTTAAGCGTTGCGATTACAATGGCTGCCTCCACCCACTCCCAGGG
ACTB			AGGTTAAGCGTTGCGATTACAAAACTGGTCTCAAGTCAGTGTACAGG
Homo sapiens-ACTB	smFISH		AGGTTAAGCGTTGCGATTACAAGCGATATCATCATCCATGGTGAGCT	#3
ACTB			AGGTTAAGCGTTGCGATTACAGCCGTTGTCGACGACGAGCGC
ACTB			AGGTTAAGCGTTGCGATTACAATGCCCACCATCACGCCCTGGTGCCT
ACTB			AGGTTAAGCGTTGCGATTACAAGCCCACATAGGAATCCTTCTGACCC
ACTB			AGGTTAAGCGTTGCGATTACAAAGGGTGAGGATGCCTCTCTTGCTCT
ACTB			AGGTTAAGCGTTGCGATTACAACGATGCCGTGCTCGATGGGGTACTT
ACTB			AGGTTAAGCGTTGCGATTACAAGCCAGATTTTCTCCATGTCGTCCCA
ACTB			AGGTTAAGCGTTGCGATTACAAACGCAGCTCATTGTAGAAGGTGTGG
ACTB			AGGTTAAGCGTTGCGATTACTTAACATGATCTGGGTCATCTTCTCGC
ACTB			AGGTTAAGCGTTGCGATTACTTACATGGCTGGGGTGTTGAAGGTCTC
ACTB			AGGTTAAGCGTTGCGATTACAACCAGAGGCGTACAGGGATAGCACAG
ACTB			AGGTTAAGCGTTGCGATTACAAAGTCCATCACGATGCCAGTGGTACG
ACTB			AGGTTAAGCGTTGCGATTACAAGGAGGGCATACCCCTCGTAGATGGG
ACTB			AGGTTAAGCGTTGCGATTACAACAGGTCCAGACGCAGGATGGCATGG
ACTB			AGGTTAAGCGTTGCGATTACAAGCTCGGTGAGGATCTTCATGAGGT
ACTB			AGGTTAAGCGTTGCGATTACAAGCCGTGGTGGTGAAGCTGTAGCCG
ACTB			AGGTTAAGCGTTGCGATTACAAGCGACGTAGCACAGCTTCTCCTTAA
ACTB			AGGTTAAGCGTTGCGATTACAATGGCCATCTCTTGCTCGAAGTCCAG
ACTB			AGGTTAAGCGTTGCGATTACAAGTCAGGCAGCTCGTAGCTCTTCTCC
ACTB			AGGTTAAGCGTTGCGATTACAATCATTGCCAATGGTGATGACCTGGC
ACTB			AGGTTAAGCGTTGCGATTACAAGGAAGGAAGGCTGGAAGAGTGCCTC
ACTB			AGGTTAAGCGTTGCGATTACAAGTGGATGCCACAGGACTCCATGCCC
ACTB			AGGTTAAGCGTTGCGATTACAACGTCACACTTCATGATGGAGTTGAA
ACTB			AGGTTAAGCGTTGCGATTACAAGGCGTACAGGTCTTTGCGGATGTCC
ACTB			AGGTTAAGCGTTGCGATTACAACGGCAATGCCAGGGTACATGGTGGT
ACTB			AGGTTAAGCGTTGCGATTACAAGGCAGTGATCTCCTTCTGCATCCTG
ACTB			AGGTTAAGCGTTGCGATTACAAGCAATGATCTTGATCTTCATTGTGC
ACTB			AGGTTAAGCGTTGCGATTACAAACACGGAGTACTTGCGCTCAGGAGG
ACTB			AGGTTAAGCGTTGCGATTACAAACATCTGCTGGAAGGTGGACAGCGA
ACTB			AGGTTAAGCGTTGCGATTACAACTCGTCATACTCCTGCTTGCTGATC
ACTB			AGGTTAAGCGTTGCGATTACAACTAGAAGCATTTGCGGTGGACGATG
ACTB			AGGTTAAGCGTTGCGATTACAATGTAACGCAACTAAGTCATAGTCCG
Homo sapiens-PPIA	smFISH		AGGTTAAGCGTTGCGATTACAAGGGTTGACCATGGCTAATAGTACAC
PPIA			AGGTTAAGCGTTGCGATTACAAACGGCAATGTCGAAGAACACGGT	#3
PPIA			AGGTTAAGCGTTGCGATTACAAGTCTGCAAACAGCTCAAAGGAGACG
PPIA			AGGTTAAGCGTTGCGATTACAATTTTCTGCTGTCTTTGGGACCT
PPIA			AGGTTAAGCGTTGCGATTACAAAACCAAATCCTTTCTCTCCAGTGCT
PPIA			AGGTTAAGCGTTGCGATTACAAAATTCTGTGAAAGCAGGAACCCTTA
PPIA			AGGTTAAGCGTTGCGATTACAAGTGTGAAGTCACCACCCTGACACAT
PPIA			AGGTTAAGCGTTGCGATTACAAGGACTTGCCACCAGTGCCATTATGG
PPIA			AGGTTAAGCGTTGCGATTACAAGCTTTAGGATGAAGTTCTCATCTTC
PPIA			AGGTTAAGCGTTGCGATTACAAATGGACAAGATGCCAGGACCCGTA
PPIA			AGGTTAAGCGTTGCGATTACAACCACTCAGTCTTGGCAGTGCAGATG
PPIA			AGGTTAAGCGTTGCGATTACAACCAAACACCACATGCTTGCCATCCA
PPIA			AGGTTAAGCGTTGCGATTACAACTCCATGGCCTCCACAATATTCATG
PPIA			AGGTTAAGCGTTGCGATTACAAGTCTTGCCATTCCTGGACCCAAAGC
PPIA			AGGTTAAGCGTTGCGATTACAAAGTCAAACTTATTCGAGTTGTCCAC
PPIA			AGGTTAAGCGTTGCGATTACAATGATCTGGTGGTTAAGATAAAACAC
PPIA			AGGTTAAGCGTTGCGATTACAATTCTAGGATACTGCGAGCAAATGGG
PPIA			AGGTTAAGCGTTGCGATTACAAAGGGAACTGCAGCGAGAGCACAAAG
PPIA			AGGTTAAGCGTTGCGATTACAATAGGCATGGGAGGGAACAAGGAAAA
PPIA			AGGTTAAGCGTTGCGATTACAATCATAAACTTAACTCTGCAATCCAG
PPIA			AGGTTAAGCGTTGCGATTACAATGTTTCAGAAGTAACCCATTACTGC
PPIA			AGGTTAAGCGTTGCGATTACAACTGTGTAGAATTAAGCAAACAAGTG
PPIA			AGGTTAAGCGTTGCGATTACAAAAACATTGACACTTCCTGGGACTGG
PPIA			AGGTTAAGCGTTGCGATTACAAGCCTACATTTTCAATATTCCACTCAA
PPIA			AGGTTAAGCGTTGCGATTACAATACATTACAGACAGTGAGCCACCAT
PPIA			AGGTTAAGCGTTGCGATTACAACTCAGGTGGTCTTCTGCCTCAGGTA
PPIA			AGGTTAAGCGTTGCGATTACAACTCCAGATCAGCTAGGACTAGGCAT
PPIA			AGGTTAAGCGTTGCGATTACAAGGCTCAAGCAATCCTCCCACGTCAG
PPIA			AGGTTAAGCGTTGCGATTACAACCAGGCTGTACAGTGGCATGATAAT
PPIA			AGGTTAAGCGTTGCGATTACAACTTTGAGACACAAGATCTGTGAACA
PPIA			AGGTTAAGCGTTGCGATTACAACAACCTCTTAATTCTGGCTCCTTGC
PPIA			AGGTTAAGCGTTGCGATTACAAATGCATGAACTCACTGCAGACTGAC
PPIA			AGGTTAAGCGTTGCGATTACAATGAGGCACTAGAATCACTTGAACCC
PPIA			AGGTTAAGCGTTGCGATTACAACCCATTATCCCAGCTACTCAGGAGG
PPIA			AGGTTAAGCGTTGCGATTACAAAGACCAGCCTGGTCAAAATGATGA
PPIA			AGGTTAAGCGTTGCGATTACAACGCATCAGCTGAGGTCAAGAGTTT
PPIA			AGGTTAAGCGTTGCGATTACTTCATCTGTAATCTCAGCAGTTTGGG
PPIA			AGGTTAAGCGTTGCGATTACTTAAAATGAGGTAGGGTGCGGTGGCTC
PPIA			AGGTTAAGCGTTGCGATTACAACAAGAACATCAACAGTGTTCAAGCT
PPIA			AGGTTAAGCGTTGCGATTACAACAGCCTAAAGCCCAATATGCTTCCC
Homo sapiens-B2M	smFISH		AGGTTAAGCGTTGCGATTACAACCCGAATGCTGTCAGCTTCAGGAAT	#3
B2M			AGGTTAAGCGTTGCGATTACAATAAGGCCACGGAGCGAGACATCTCG
B2M			AGGTTAAGCGTTGCGATTACAAGCCTCCAGGCCAGAAAGAGAGAGTA
B2M			AGGTTAAGCGTTGCGATTACAACCTGAATCTTTGGAGTACGCTGGAT
B2M			AGGTTAAGCGTTGCGATTACAATTGACTTTCCATTCTCTGCTGGAT
B2M			AGGTTAAGCGTTGCGATTACAACCCAGACACATAGCAATTCAGGAAA
B2M			AGGTTAAGCGTTGCGATTACAATTCAGTAAGTCAACTTCAATGTCGG
B2M			AGGTTAAGCGTTGCGATTACAACCACTTTTTCAATTCTCTCTCCATT
B2M			AGGTTAAGCGTTGCGATTACAAAGAAAGACCAGTCCTTGCTGAAAGA
B2M			AGGTTAAGCGTTGCGATTACAAGGTGAATTCAGTGTAGTACAAGAGA
B2M			AGGTTAAGCGTTGCGATTACAAGGTTCACACGGCAGGCATACTCATC
B2M			AGGTTAAGCGTTGCGATTACAATATCTTGGGCTGTGACAAAGTCACA
B2M			AGGTTAAGCGTTGCGATTACAACATCTTCAAACCTCCATGATGCTGC
B2M			AGGTTAAGCGTTGCGATTACAATTGGAATTCATCCAATCCAAATGCG
B2M			AGGTTAAGCGTTGCGATTACAATTTTGTGCATAAAGTGTAAGTGTAT
B2M			AGGTTAAGCGTTGCGATTACAACATGTTAACATTATTATAACCCTAC
B2M			AGGTTAAGCGTTGCGATTACAAAAACATGGAGACAGCACTCAAAGTA
B2M			AGGTTAAGCGTTGCGATTACAATGTGGAGCAACCTGCTCAGATACAT
B2M			AGGTTAAGCGTTGCGATTACAAGCTCCCCACCTCTAAGTTGCCAG
B2M			AGGTTAAGCGTTGCGATTACAATGTTGATGTTGGATAAGAGAATTCTC
B2M			AGGTTAAGCGTTGCGATTACAATTGAGTGCAAGAGATTGAAGAGTT
B2M			AGGTTAAGCGTTGCGATTACAATGCACGCTTAACTATCTTAACAAGC
B2M			AGGTTAAGCGTTGCGATTACAACTTACTTTATCAAATGTATAAGAAG
B2M			AGGTTAAGCGTTGCGATTACAAAAACCAGATTAACCACAACCATG
Homo sapiens-MTOR	smFISH		AGGTTAAGCGTTGCGATTACAAAGGATGTTTCCTTCAGAGTCTGGG	#3
MTOR			AGGTTAAGCGTTGCGATTACAATAAATCTCGACCATAGGCCTGATTA
MTOR			AGGTTAAGCGTTGCGATTACAACTTGGGTGAGGTCCTTGACATTCCC
MTOR			AGGTTAAGCGTTGCGATTACAAGAACACATGATAATAGAGGTCCCAG
MTOR			AGGTTAAGCGTTGCGATTACAAGTGAGCTGAGGCAGCTGCTTTGAGA
MTOR			AGGTTAAGCGTTGCGATTACAAGGGAAACATATTGCAGCTCTAAGGA
MTOR			AGGTTAAGCGTTGCGATTACAATTGGCTGGTTGGGGTCATATGTTCC
MTOR			AGGTTAAGCGTTGCGATTACAACGGTGCTATGGACTGAATGCGAATG
MTOR			AGGTTAAGCGTTGCGATTACAAGGCCTCTGCTTGGATGTGATGACTT
MTOR			AGGTTAAGCGTTGCGATTACAATGCTGCCCATAAGTGTCAATTTCCG
MTOR			AGGTTAAGCGTTGCGATTACAACAGATCTTCATGGCCTTTTAGAAGG
MTOR			AGGTTAAGCGTTGCGATTACAAGCTGCATCACACGCTCATCCTGGC
MTOR			AGGTTAAGCGTTGCGATTACAACCAGAAGGGTGTTAACCAGGCC
MTOR			AGGTTAAGCGTTGCGATTACAATTTCCGAAGAGATGTTGGGTCATTG
MTOR			AGGTTAAGCGTTGCGATTACAACCGAGTTGGTCGATAAAGGGATGAC
MTOR			AGGTTAAGCGTTGCGATTACAAAGTGGGGAACCCAGCCAATGAGG
MTOR			AGGTTAAGCGTTGCGATTACAAGCTCGATGTTGAGAAGGATCTTCTT
MTOR			AGGTTAAGCGTTGCGATTACAAGAGCCATCCGCAACATGATGCGA
MTOR			AGGTTAAGCGTTGCGATTACAAAAACACCTCCACCTTCTGCATCAGA
MTOR			AGGTTAAGCGTTGCGATTACAACCAGCTGTATTATTGACGGCATGCT
MTOR			AGGTTAAGCGTTGCGATTACAAGCTTTTCAGCCACAGCAGCTTGG
MTOR			AGGTTAAGCGTTGCGATTACAAGTCAAACCACACCTCGGAGCTGG
MTOR			AGGTTAAGCGTTGCGATTACAACTCAGACGGTCCAGCATCAGGTTGG
MTOR			AGGTTAAGCGTTGCGATTACAACAAAGTCAATGTGCAGGATCTTCCC
MTOR			AGGTTAAGCGTTGCGATTACAACTCTCGGGTCATAGCAACCTCAAAG
MTOR			AGGTTAAGCGTTGCGATTACAACTAAATGGAATCTTCTCTGGAAACT
MTOR			AGGTTAAGCGTTGCGATTACAACTCCATAGCATTGGTCAACATTCTT
MTOR			AGGTTAAGCGTTGCGATTACAACTGTAGTTGCCATCCAGGCCTGTAA
MTOR			AGGTTAAGCGTTGCGATTACAACAGCACCTCCATCACTGTGTGGCAT
MTOR			AGGTTAAGCGTTGCGATTACAAGCCATGACACTGTCCTTGTGCTCTC
MTOR			AGGTTAAGCGTTGCGATTACAATCAGCAAGGGGTCATAGACAAAGGC
MTOR			AGGTTAAGCGTTGCGATTACAAGGTATTTGTGTCCATCAGCCTCCAG
MTOR			AGGTTAAGCGTTGCGATTACAAAATCCGTCCTCGTTCGGGATCGCTT
MTOR			AGGTTAAGCGTTGCGATTACAATTCGACTGACTGGCCAGCAGAGTAG
MTOR			AGGTTAAGCGTTGCGATTACAAGAATAGATTCTGGCACTGTGGTCCC
MTOR			AGGTTAAGCGTTGCGATTACAACACCAAACCGTCTCCAATGAAAGAA
MTOR			AGGTTAAGCGTTGCGATTACAACATCCAAAGTGTCATCATGAGAGAA
MTOR			AGGTTAAGCGTTGCGATTACAAGATGAGCAGCTCAACTTGCGTTGGA
MTOR			AGGTTAAGCGTTGCGATTACAACACTGGCAGAGGTTTTCATGGGATG
MTOR			AGGTTAAGCGTTGCGATTACAAACCAGAAAGGGCACCAGCCAATATA
Target Gene	Type		Target probe sequences	Group
Homo sapiens-MALAT1	π-FISH rainbow		CCTATCGATCGTTCTGGACTTACTTGGCACACTGGCATGCTGG	#1
MALAT1			CAACCACTCGCTTTCCCTGTGGATTCACCTCTTGCTAGCTATCC
MALAT1			CCTATCGATCGTTCTGGACTTATCTCCAGGACTTGGCAGTCTGC
MALAT1			CCCACAAACTTGCCATCTACTATATTCACCTCTTGCTAGCTATCC
MALAT1			CCTATCGATCGTTCTGGACTTAGTAGCACCTGGGTCAGCTGTCAAT
MALAT1			CCTAGATTCACTGAATCCACTTCTGATTCACCTCTTGCTAGCTATCC
MALAT1			CCTATCGATCGTTCTGGACTTACAAACACTGGTTCCTGGAATCCTG
MALAT1			CTTGCTCCTCAGTCCTAGCTTCAATTCACCTCTTGCTAGCTATCC
MALAT1			CCTATCGATCGTTCTGGACTTATCCTATCTTCACCACGAACTGCTG
MALAT1			ATCGCACTGGCTCCTGGACTCTTATTCACCTCTTGCTAGCTATCC
MALAT1			CCTATCGATCGTTCTGGACTTAGCTCCTTCCTTCTTCCTAGCTTCC
MALAT1			CCTAGCTTCACCACCAAATCGTTAGATTCACCTCTTGCTAGCTATCC
MALAT1			CCTATCGATCGTTCTGGACTTATGCACTCGCTCCTTCCTGGAATC
MALAT1			GCCTGCTACCTTCATCACCAAAATTCACCTCTTGCTAGCTATCC
MALAT1			CCTATCGATCGTTCTGGACTTACTCCTCCGTGTGGTTGCCAAG
MALAT1			CTCTACGCACAACGCCTGCTCGATTCACCTCTTGCTAGCTATCC
MALAT1			CCTATCGATCGTTCTGGACTTAGAAATCGGCCTACGTCCCCATA
MALAT1			TGAAAAAGAGAAACCTACAACACCCATTCACCTCTTGCTAGCTATCC
MALAT1			CCTATCGATCGTTCTGGACTTATTACAAAACGAATTCAGGGTGAGGA
MALAT1			CTCAGTTACACATCCAAACTCTACAATTCACCTCTTGCTAGCTATCC
MALAT1			CCTATCGATCGTTCTGGACTTATTAGGATTCTAGACAGACCTAAGGG
MALAT1			CTGTTACACCTTGAGTCATTTGCCATTCACCTCTTGCTAGCTATCC
MALAT1			CCTATCGATCGTTCTGGACTTATGGACATCTCTTCCACAGACCTCAA
MALAT1			GAGTAACTACCAGCCATTTCTCCAATTCACCTCTTGCTAGCTATCC
MALAT1			CCTATCGATCGTTCTGGACTTAGACCATCCCAAAATGCTTCAAGT
MALAT1			CCCACCCTCTCTCTTCCCTGTTAATTCACCTCTTGCTAGCTATCC
MALAT1			CCTATCGATCGTTCTGGACTTAGGTACACTCCTTCTCTAACCCAGT
MALAT1			GGTGTTCGTGCCAACAGCACAGATTCACCTCTTGCTAGCTATCC
MALAT1			CCTATCGATCGTTCTGGACTTACAGCTTCAACTGGGAATACTCTTCC
MALAT1			CCAAAGCTGCACTGTGCTGTACTTTATTCACCTCTTGCTAGCTATCC
African swine fever virus-B646L	π-FISH rainbow		GTTAGGGACGCTCGTGGACTTACTCAAAGTGGGTTCGGGATCGG	#3
B646L			GCACCAAATGTGTTTCTTCGATTTGATTCACCTGCTCGCAGGGATTG
B646L			GTTAGGGACGCTCGTGGACTTAAATACCAAAGGTAAGCTTGTTTCCC
B646L			CATGGAAAAAGTCTCCGTACTGGGATTCACCTGCTCGCAGGGATTG
B646L			GTTAGGGACGCTCGTGGACTTATGCCAGGATGAATGACATGCACC
B646L			ACGTGCCCTGAATCGGAGCATCATTCACCTGCTCGCAGGGATTG
B646L			GTTAGGGACGCTCGTGGACTTACATATCCGTTGCGAGGAAACGTTTG
B646L			CTCTAAGGGTGTTTGGTTGTCCCAGATTCACCTGCTCGCAGGGATTG
B646L			GTTAGGGACGCTCGTGGACTTATTCGGTACGCATTCTTTGTGCC
B646L			GGGTATTCGCAGTAGTAAACCAAGATTCACCTGCTCGCAGGGATTG
B646L			GTTAGGGACGCTCGTGGACTTATTCGTCTAGGGAATTTCCATTTAC
B646L			CAAGCGTTGTGACATCCGAACTATATTCACCTGCTCGCAGGGATTG
B646L			GTTAGGGACGCTCGTGGACTTACACTGGTTCCCTCCACCGATAC
B646L			ATCATGAATGTTGCATAGGAGAGGGATTCACCTGCTCGCAGGGATTG
B646L			GTTAGGGACGCTCGTGGACTTACATCGGTAAGAATAGGTTTGCTTTG
B646L			CTACACGTTCGCTGCGTATCATTTATTCACCTGCTCGCAGGGATTG
B646L			GTTAGGGACGCTCGTGGACTTAATCTTGTTTACCTGCTGTTTGGA
B646L			CGTTGCGTCCGTGATAGGAGTAAATTCACCTGCTCGCAGGGATTG
B646L			GTTAGGGACGCTCGTGGACTTACCATTACAGCTGTAATGAACATTAC
B646L			GCTGATAGTATTTAGGGGTTTGAGGATTCACCTGCTCGCAGGGATTG
B646L			GTTAGGGACGCTCGTGGACTTAAGCAAGGTTCACGTTCTCATTA
B646L			CCGAAGGGAATGGATACTGAGGGAAATTCACCTGCTCGCAGGGATTG
B646L			GTTAGGGACGCTCGTGGACTTAATGGACACGTATCAGCGAAAAGCG
B646L			TTGGTGTGGGTCACCTGCGTTTATTCACCTGCTCGCAGGGATTG
B646L			GTTAGGGACGCTCGTGGACTTAGTGCCAATCTCGGTGTTGATGAGG
B646L			TGGCGTTAACAACATGTCCGAACTATTCACCTGCTCGCAGGGATTG
B646L			GTTAGGGACGCTCGTGGACTTATCTATCCTGAAAGCTTATCTCTGCG
B646L			GAACATGCGTCTGGAAGAGCTGTATATTCACCTGCTCGCAGGGATTG
B646L			GTTAGGGACGCTCGTGGACTTAGTATGTAAGAGCTGCAGAACTTTGA
B646L			ATCGCATTGCCTCCGTAGTGGAAGATTCACCTGCTCGCAGGGATTG
B646L			GTTAGGGACGCTCGTGGACTTACGTGGCTTCAAAGCAAAGGTA
B646L			TATGACCACTGGGTTGGTATTCCTCATTCACCTGCTCGCAGGGATTG
B646L			GTTAGGGACGCTCGTGGACTTATCAGCCGTAGTGATAGACCCC
B646L			AGCAGATGCCGATACCACAAGATTCACCTGCTCGCAGGGATTG
B646L			GTTAGGGACGCTCGTGGACTTAGCTGAACCGTTCTGAAGAAGAAG
B646L			TTAGGTACTGTAACGCAGCACATTCACCTGCTCGCAGGGATTG
Mycobacterium tuberculosis-16S rRNA	π-FISH rainbow		GTTAGGGACGCTCGTGGACTTACCGTATCTCAGTCCCAGTGTGGCC	#3
16S rRNA			CTGCTGCCTCCCGTAGGAGTCTGGATTCACCTGCTCGCAGGGATTG
16S rRNA			GTTAGGGACGCTCGTGGACTTAGTCGATGGTGAAAGAGGTTTACAAC
16S rRNA			GTCAATCCGAGAGAACCCGGACCTTATTCACCTGCTCGCAGGGATTG
16S rRNA			GTTAGGGACGCTCGTGGACTTACAACGCTCGCACCCTACGTATTACC
16S rRNA			AGCTCTTTACGCCCAGTAATTCCGGATTCACCTGCTCGCAGGGATTG
16S rRNA			GTTAGGGACGCTCGTGGACTTAATTTCACGAACAACGCGACAAACC
16S rRNA			CGCACGCTCACAGTTAAGCCGTGAATTCACCTGCTCGCAGGGATTG
16S rRNA			GTTAGGGACGCTCGTGGACTTAAGTCTCCCCTGCAGTACTCTAGTCT
16S rRNA			CATTCCACCGCTACACCAGGAATTCATTCACCTGCTCGCAGGGATTG
16S rRNA			GTTAGGGACGCTCGTGGACTTAAGCGTCAGTTACTGCCCAGAGACCC
16S rRNA			GTTCGCTCCCCACGCTTTCGCTCCTATTCACCTGCTCGCAGGGATTG
16S rRNA			GTTAGGGACGCTCGTGGACTTATTTACGGCGTGGACTACCAGGGTAT
16S rRNA			AGGAAACCCACACCTAGTACCCACCATTCACCTGCTCGCAGGGATTG
16S rRNA			GTTAGGGACGCTCGTGGACTTACGTTGCATCGAATTAATCCACATGC
16S rRNA			ATGTCAAACCCAGGTAAGGTTCTTCATTCACCTGCTCGCAGGGATTG
16S rRNA			GTTAGGGACGCTCGTGGACTTACCACAAGGGAACGCCTATCTCTAGA
16S rRNA			ACAGCCATGCACCACCTGCACACAGATTCACCTGCTCGCAGGGATTG
16S rRNA			GTTAGGGACGCTCGTGGACTTAGGGACTTAACCCAACATCTCACGAC
16S rRNA			CATGAGACAAGGGTTGCGCTCGTTGATTCACCTGCTCGCAGGGATTG
16S rRNA			GTTAGGGACGCTCGTGGACTTAGGCAGTCTCTCACGAGTCCCCACCA
16S rRNA			TCCCCACCTTCCTCCGAGTTGACCCATTCACCTGCTCGCAGGGATTG
16S rRNA			GTTAGGGACGCTCGTGGACTTAGATTACTAGCGACTCCGACTTCACG
16S rRNA			CAGATCAGCAACGCTGCGGTGAATAATTCACCTGCTCGCAGGGATTG
16S rRNA			GTTAGGGACGCTCGTGGACTTAGGTGTTACCGACTTTCATGACGTGA
16S rRNA			TCCCGAGGGTTAGGCCACTGGCTTCATTCACCTGCTCGCAGGGATTG
Toxoplasma gondii-SAG1	π-FISH rainbow		GTTAGGGACGCTCGTGGACTTAACATCGCAAGAACGACATCAGTGT	#3
SAG1			GGGATCCGATGCCATAGCGCATTCACCTGCTCGCAGGGATTG
SAG1			GTTAGGGACGCTCGTGGACTTACTCCGTCGGTGTGAGAATGACC
SAG1			GGCACTTGAGAGTGAAGTGGTATTCACCTGCTCGCAGGGATTG
SAG1			GTTAGGGACGCTCGTGGACTTAGAGTGGGAGGCTCTGTGAGC
SAG1			GATTTGCCTGTTGGGTGAGTACGCAATTCACCTGCTCGCAGGGATTG
SAG1			GTTAGGGACGCTCGTGGACTTATCAAGGAGCTCAATGTTACAGCCT
SAG1			CACCAGCTATCTTCTGCTTCAGGAATTCACCTGCTCGCAGGGATTG
SAG1			GTTAGGGACGCTCGTGGACTTACCGTGTCGAGACTAGCAGAATCC
SAG1			GATTGGAACTGTGAGTTTGATGCCTATTCACCTGCTCGCAGGGATTG
SAG1			GTTAGGGACGCTCGTGGACTTATCTCCCTTGATGCAACCGACCA
SAG1			CTGTGACCATACAACTCTGTGCGTCATTCACCTGCTCGCAGGGATTG
SAG1			GTTAGGGACGCTCGTGGACTTATTGACGACCGATGAGGCTCTGG
SAG1			CGTAGGAGCACCTTGCGACATTATTCACCTGCTCGCAGGGATTG
SAG1			GTTAGGGACGCTCGTGGACTTATCCTTCCGCAGACAACTTGACAGG
SAG1			GCACACGAGGGTCATTGTAGTGGATTCACCTGCTCGCAGGGATTG
SAG1			GTTAGGGACGCTCGTGGACTTACCGGAACAGTACTGATTGTTGTCT
SAG1			GTTGCAACCAGTCAGCGTCGTATTCACCTGCTCGCAGGGATTG
SAG1			GTTAGGGACGCTCGTGGACTTATTACCCTGCCACGGGTTCTCACTTA
SAG1			CGTGGCACCATTATCACTCGAAGCATTCACCTGCTCGCAGGGATTG
SAG1			GTTAGGGACGCTCGTGGACTTATTGACTCGGCTGGAAATGCTTCCTT
SAG1			CCCTGTGCATCCAATAATGACGCTTATTCACCTGCTCGCAGGGATTG
SAG1			GTTAGGGACGCTCGTGGACTTAGGCAAACTCCAGTTGCACGGTACA
SAG1			GATTTTGCTGACCCTGCAGCCCATTCACCTGCTCGCAGGGATTG
SAG1			GTTAGGGACGCTCGTGGACTTAAAGTCCGGTCACCATGGCGAAA
SAG1			GACACAAGCTGCGATAGAGCCAAATTCACCTGCTCGCAGGGATTG
Zea mays-KN1	π-FISH rainbow		GTTAGGGACGCTCGTGGACTTAGCTCCTTCGCCTTGACGCATG	#3
KN1			GCGTAGGGAGACGACGACGAGATTCACCTGCTCGCAGGGATTG
KN1			GTTAGGGACGCTCGTGGACTTACAGTGAGGAGCGAGTAGTAGTGTGG
KN1			CACCTTGTTGCACTCGAGGTAGATTCACCTGCTCGCAGGGATTG
KN1			GTTAGGGACGCTCGTGGACTTACTCCATGAACTGGTCCAGCTCCG
KN1			TCACCAGCATCTCGTGGTACGATTCACCTGCTCGCAGGGATTG
KN1			GTTAGGGACGCTCGTGGACTTAGCCTCGTCAGCTCCTCCCTG
KN1			AACTCCATCGCCTCCTGCAGCATTCACCTGCTCGCAGGGATTG
KN1			GTTAGGGACGCTCGTGGACTTAGCGAGTTCAGCTGCGACTCCA
KN1			CAGCGACCTTCCGGAGATGGAAATTCACCTGCTCGCAGGGATTG
KN1			GTTAGGGACGCTCGTGGACTTAGCTACCTTCTTGATCCTCCTCAGAA
KN1			CTTCAGGGAGCTCGGTCTCTCCTCATTCACCTGCTCGCAGGGATTG
KN1			GTTAGGGACGCTCGTGGACTTACTTCAGGAGATGGTGCTTCAGCT
KN1			GCGAGCTTAGATAGCCACTGTATTATTCACCTGCTCGCAGGGATTG
KN1			GTTAGGGACGCTCGTGGACTTACAGCTAAGGAGCTGCTGGCGA
KN1			GCCATTTGTAGTGCTGATCCCAATTCACCTGCTCGCAGGGATTG
KN1			GTTAGGGACGCTCGTGGACTTACGGTAGACTCAGCCAGTGCCA
KN1			GTTGTTGATCTGCTTCAGGTCAAGCATTCACCTGCTCGCAGGGATTG
KN1			GTTAGGGACGCTCGTGGACTTACTCCTCGGATGGCTTCCAGTG
KN1			CCGTCCATCATCAGGTGGTGCAATTCACCTGCTCGCAGGGATTG
Danio rerio-deltaA	π-FISH rainbow		CCTATCGATCGTTCTGGACTTACTGGCAGAGCAGCATGTAGAGGAT	#1
deltaA			CGAAGACGCCTGAGGAGGACGATTCACCTCTTGCTAGCTATCC
deltaA			CCTATCGATCGTTCTGGACTTATACAGCAGTTCTTGTTTCCTTGCAC
deltaA			CTGGTAAGAGGTAGTCAGTCCACCTATTCACCTCTTGCTAGCTATCC
deltaA			CCTATCGATCGTTCTGGACTTAGCTCTGGAGACGCATTGGGCT
deltaA			GGTGCCTCCATAAGTGCAGGGCATTCACCTCTTGCTAGCTATCC
deltaA			CCTATCGATCGTTCTGGACTTAATCTGGCACTTGGAAAGAGTTGGAG
deltaA			TTGGTGAAAGAGCCATCCGGTAAGGATTCACCTCTTGCTAGCTATCC
deltaA			CCTATCGATCGTTCTGGACTTATCTTTGGAGTCAGCATGCAGTGCTT
deltaA			GCTCTGGGTTTTCTGTTGTCAGATCATTCACCTCTTGCTAGCTATCC
deltaA			CCTATCGATCGTTCTGGACTTACAATCCTCACCCACAGTCAAGTGC
deltaA			CCCACACTGTGCAGGTCCTGAGAATTCACCTCTTGCTAGCTATCC
deltaA			CCTATCGATCGTTCTGGACTTACCATAGTAGTGTTCGTCGCACAC
deltaA			GGCAGAACACTGAGCATCCTTCATTCACCTCTTGCTAGCTATCC
deltaA			CCTATCGATCGTTCTGGACTTACTCCACAGGTGAAGTGACCGAATGC
deltaA			GCATCGCAGATGATTTCTCCACGTATTCACCTCTTGCTAGCTATCC
deltaA			CCTATCGATCGTTCTGGACTTACTCACAGAATCCATGCTCCTCGTC
deltaA			CTGCACTTGCACTCGCCAGGTTATTCACCTCTTGCTAGCTATCC
deltaA			CCTATCGATCGTTCTGGACTTAGGTAGCGTATACACTCATCACAGTA
deltaA			GCAGGTACCGTGAAGGCATCCTATTCACCTCTTGCTAGCTATCC
deltaA			CCTATCGATCGTTCTGGACTTAGTTCAGATCTTGGTTGCAGAAGAGC
deltaA			GACAGGGCTTATGATGTGTGCAGTATTCACCTCTTGCTAGCTATCC
deltaA			CCTATCGATCGTTCTGGACTTACGACAGGAACAGGTGTAGCTGC
deltaA			CACAGCTGGCTCCTGAGAATCCTGGATTCACCTCTTGCTAGCTATCC
deltaA			CCTATCGATCGTTCTGGACTTAGTCAGTGCAGCTTCCTCCGTTG
deltaA			GGTACAGCTGTAGGTGTTCTCCAATTCACCTCTTGCTAGCTATCC
deltaA			CCTATCGATCGTTCTGGACTTAGTTGTCAGCACAGCGTCCACCATT
deltaA			CACTGGCAGAAGTAACCACCATCTGATTCACCTCTTGCTAGCTATCC
deltaA			CCTATCGATCGTTCTGGACTTAGGCTGGAAGAGCAGTGGTCGATCT
deltaA			CAGCGTGCACCGTTTGAGCATATTCACCTCTTGCTAGCTATCC
deltaA			CCTATCGATCGTTCTGGACTTACGGACACTGGCACAGGTAAGAGTT
deltaA			TCACAGTTCATGCCTGTAAACCCGTATTCACCTCTTGCTAGCTATCC
Danio rerio-ntla	π-FISH rainbow		AATCCGATTGGAACTGGACTTATGACAATCATTTCATTGGTGAGCTC	#2
ntla			GGGAAACATTCGTCTCCCAGTCTTGATTCACCTCAAGGTTAGCCTAA
ntla			AATCCGATTGGAACTGGACTTATTGCATTAGGGTCGAGACCGGTGA
ntla			CACAAAATCCAGCAGGACCGAGTACATTCACCTCAAGGTTAGCCTAA
ntla			AATCCGATTGGAACTGGACTTATACGGGTGCTTTCATCCAGTGCG
ntla			GGAGAGTTTGACTTTGCTGAAAGATTCACCTCAAGGTTAGCCTAA
ntla			AATCCGATTGGAACTGGACTTAACATAATCTGTCCTCCTCCGTTGAG
ntla			GGGTTCGTATTTGTGCAATGAGTTTATTCACCTCAAGGTTAGCCTAA
ntla			AATCCGATTGGAACTGGACTTATTTCTGAATCCCACCGACTTTCACG
ntla			TCAGGAAAAGACTGACTGCTGATCAATTCACCTCAAGGTTAGCCTAA
ntla			AATCCGATTGGAACTGGACTTATCATTCTGATATGCTGTGACTGCAA
ntla			GTTTGATTTTCAGAGCGGTAATCTCATTCACCTCAAGGTTAGCCTAA
ntla			AATCCGATTGGAACTGGACTTACTTTGGCATCGAGGAAAGCTTTGGC
ntla			TGGGACTTCCTTGTGGTCACTTCTCATTCACCTCAAGGTTAGCCTAA
ntla			AATCCGATTGGAACTGGACTTACGAGTTGTGAATATCCAGATTGCTG
ntla			CGTTACTGGGCAGGAACCAGCCAATTCACCTCAAGGTTAGCCTAA
ntla			AATCCGATTGGAACTGGACTTACTGGAGTATCTCTCACAGTACGAAC
ntla			TGGAGCAGCTCTGTGGTTCCTCAAATTCACCTCAAGGTTAGCCTAA
ntla			AATCCGATTGGAACTGGACTTACCATGTAGTTATTGGTGGTAGTGCT
ntla			AGACGCAAGACTTCCGGAAGAGTTGATTCACCTCAAGGTTAGCCTAA
ntla			AATCCGATTGGAACTGGACTTAGTGTTGGAGGTAGTGTTTGTGGTGT
ntla			CTGACCACAGACTTGGGTACTGACTATTCACCTCAAGGTTAGCCTAA
ntla			AATCCGATTGGAACTGGACTTAGAAGAACCGCGTAGGAACTGAGATG
ntla			AGGAGGTCAGACCCGAGTAGGACATATTCACCTCAAGGTTAGCCTAA
ntla			AATCCGATTGGAACTGGACTTAGCCTGGATCGTACATTGAGGAGGGA
ntla			CATCTCCAACGCCAACCTCGCTTAATTCACCTCAAGGTTAGCCTAA
Mus musculus-calb1	π-FISH rainbow		GTTAGGGACGCTCGTGGACTTAACTGCAGGTGGGATTCTGCCAT	#3
calb1			AAACTGTGAGGCTGTGATCAGAGATATTCACCTGCTCGCAGGGATTG
calb1			GTTAGGGACGCTCGTGGACTTAGTCAGCGTCGAAATGAAGCCAGAT
calb1			CCTTTCCTTCCAGGTAACCACTTCATTCACCTGCTCGCAGGGATTG
calb1			GTTAGGGACGCTCGTGGACTTAGCCTGCAGAAGCTCCTGGATCAA
calb1			ATAGCTCCAATCCAGCCTTCTTTCGATTCACCTGCTCGCAGGGATTG
calb1			GTTAGGGACGCTCGTGGACTTACTCTTCTGTGGGTAAGACGTGAGCC
calb1			GGCATCGAAAGAGCAGCAAGAAATATTCACCTGCTCGCAGGGATTG
calb1			GTTAGGGACGCTCGTGGACTTACCGCTGTGGTCAGTATCATACTTTC
calb1			TCTTAAGTTCCTCGGTTTCGATGAAATTCACCTGCTCGCAGGGATTG
calb1			GTTAGGGACGCTCGTGGACTTACTTGTTTGCTTTCTCTAGTAGGTCC
calb1			TCTGCTAGTTTTGTATCATCCACAGATTCACCTGCTCGCAGGGATTG
calb1			GTTAGGGACGCTCGTGGACTTACTGTCAGTTCCAGCTTTCCGTCATT
calb1			CTGCACTGGTAGTAACCTGGCCATCATTCACCTGCTCGCAGGGATTG
calb1			GTTAGGGACGCTCGTGGACTTATGTATCCGTTGCCATCCTGATCATA
calb1			CAAAGCATCCAGCTCATTTTCATCTATTCACCTGCTCGCAGGGATTG
calb1			GTTAGGGACGCTCGTGGACTTACGACAAGGCCATTATGTTCTTCTTG
calb1			CTGTTCGGTACAGCTTCCCTCCATATTCACCTGCTCGCAGGGATTG
calb1			GTTAGGGACGCTCGTGGACTTACCAACTCTAGTTGTCTCCAGCAGAA
calb1			GTATCACTAGCAAGTGGTTGTGGTCATTCACCTGCTCGCAGGGATTG
calb1			GTTAGGGACGCTCGTGGACTTAAGAATGTGCCACACATCCTGAATAG
calb1			CAAACAGTGTAGAAACAAGCAGAAATTCACCTGCTCGCAGGGATTG
Mus musculus-Nrgn	π-FISH rainbow		AATCCGATTGGAACTGGACTTACTCTCCGTGCAGCAGTCCAT	#2
Nrgn			GTCGTCTGGCTTGGAGCAGGATTCACCTCAAGGTTAGCCTAA
Nrgn			AATCCGATTGGAACTGGACTTACGTTGGCTCCGGGATCATCCA
Nrgn			GCCTGGATTTTGGCTGCAGCGATTCACCTCAAGGTTAGCCTAA
Nrgn			AATCCGATTGGAACTGGACTTATCTTCTTCCTCGCCATGTGGC
Nrgn			GGCCACACTCTCCGCTCTTTATTCACCTCAAGGTTAGCCTAA
Nrgn			AATCCGATTGGAACTGGACTTAAACGTTCAGCTCTGGCCTAGTCTC
Nrgn			ATCCGACTCTCCTCTGGAACTTCTAATTCACCTCAAGGTTAGCCTAA
Nrgn			AATCCGATTGGAACTGGACTTAGCTCACAAACACAGTAGGGAAGTCT
Nrgn			GCTGGTTGGTGGGAAGGAGGATTCACCTCAAGGTTAGCCTAA
Nrgn			AATCCGATTGGAACTGGACTTATGGGAGAGGGAGTCTCTGGGAC
Nrgn			CTACGCCAAGACGAAGCCAGCATTCACCTCAAGGTTAGCCTAA
Nrgn			AATCCGATTGGAACTGGACTTAGGAGACCACGTTAGACTGAAGAGCT
Nrgn			GAGGGTGGGGAGAAAAGGCAAAATTCACCTCAAGGTTAGCCTAA
Nrgn			AATCCGATTGGAACTGGACTTACGTGGACAGGTGGGCGTGAA
Nrgn			AGGCAGAGCTGCATGCTGGGATTCACCTCAAGGTTAGCCTAA
Nrgn			AATCCGATTGGAACTGGACTTACGCTCCGCAACTCTTGCGAATG
Nrgn			TCTCCTCTTGGGTCCGGTCTCCATTCACCTCAAGGTTAGCCTAA
Mus musculus-Pvalb	π-FISH rainbow		CCTATCGATCGTTCTGGACTTACTGAGCACGTCTGTCATCGACAT	#1
Pvalb			CTATCGCCTTCTTGATGTCCTCAGCATTCACCTCTTGCTAGCTATCC
Pvalb			CCTATCGATCGTTCTGGACTTATGTGGTCGAAGGAGTCTGCAGCA
Pvalb			GCCCACCATCTGGAAGAACTTTATTCACCTCTTGCTAGCTATCC
Pvalb			CCTATCGATCGTTCTGGACTTATGGAACACCTTCTTCACCTCATCCG
Pvalb			GCCACTTTTGTCTTTGTCCAGAATATTCACCTCTTGCTAGCTATCC
Pvalb			CCTATCGATCGTTCTGGACTTAGACCCCAGCTCATCCTCCTCAA
Pvalb			CATCTGAGGAGAAGCCCTTCAGAATATTCACCTCTTGCTAGCTATCC
Pvalb			CCTATCGATCGTTCTGGACTTAGCCAGAAGCGTCTTTGTTTCTTTAG
Pvalb			CGTCCCCATCCTTGTCTCCAGCATTCACCTCTTGCTAGCTATCC
Pvalb			CCTATCGATCGTTCTGGACTTAGTGGAGAATTCTTCAACCCCAATC
Pvalb			GCCACTTAGCTTTCAGCCACCAGATTCACCTCTTGCTAGCTATCC
Pvalb			CCTATCGATCGTTCTGGACTTACGCGAGAAGGACTGAGATGGG
Pvalb			CAAACTGAACAGAAACTCAGGAGGGATTCACCTCTTGCTAGCTATCC
Pvalb			CCTATCGATCGTTCTGGACTTAGAATGGCGTCATCCGAGGGC
Pvalb			ATTGTTTCTCCAGCATTTCCAGAATTCACCTCTTGCTAGCTATCC
Pvalb			CCTATCGATCGTTCTGGACTTACTGGGTCCTCCCTACAGGTGGT
Pvalb			CCAAACCAACACCCTGCCAGGATTCACCTCTTGCTAGCTATCC
Pvalb			CCTATCGATCGTTCTGGACTTAGCGTTGTCCTTTGACTTATCTCACT
Pvalb			TACCAAGCAGGCAGGAGATATCGGATTCACCTCTTGCTAGCTATCC
Pvalb			CCTATCGATCGTTCTGGACTTACATCTCCTTGTGGGAAAGGTGCAGA
Pvalb			TAAGATGGACGATCCATCACCCATTCACCTCTTGCTAGCTATCC
Pvalb			CCTATCGATCGTTCTGGACTTACTTCCCTTCCCTTCTGCTCTTTAA
Pvalb			CTAGCTAGTCCTGAAGGACTCAACCATTCACCTCTTGCTAGCTATCC
Mus musculus-Olig2	π-FISH rainbow		AATCCGATTGGAACTGGACTTACCAGGCTGGCGTCCGAGTCCATGGC	#2
Olig2			TTCTGGGGACGATGGGCGACTAGACATTCACCTCAAGGTTAGCCTAA
Olig2			AATCCGATTGGAACTGGACTTACCTGTGAAGCCGCTGCTGCTTCCC
Olig2			CGGCGTGGACGAGGACACAGTCCCATTCACCTCAAGGTTAGCCTAA
Olig2			AATCCGATTGGAACTGGACTTAGGAGGAAGATGACTTGAAGCCACCG
Olig2			CGAGGACGTGGACGAGGAGGTGCATTCACCTCAAGGTTAGCCTAA
Olig2			AATCCGATTGGAACTGGACTTACTGCTTCTTGTCTTTCTTGGTGGAA
Olig2			AGCTGCTGCAGCTCGGGCTCAGTCAATTCACCTCAAGGTTAGCCTAA
Olig2			AATCCGATTGGAACTGGACTTAAGGTCGTGCATGCGCTTGCGTTCG
Olig2			CGCAGGCCGTCCATGGCGATGTTATTCACCTCAAGGTTAGCCTAA
Olig2			AATCCGATTGGAACTGGACTTAGATCTTGGAGAGCTTGCGCACCGAC
Olig2			TAGTTTCGCGCCAGCAGCAGCGTGGATTCACCTCAAGGTTAGCCTAA
Olig2			AATCCGATTGGAACTGGACTTAATCTCCTCCAGCGAGTTGGTGAGCA
Olig2			CGTAGATCTCGCTCACCAGTCGCTTATTCACCTCAAGGTTAGCCTAA
Olig2			AATCCGATTGGAACTGGACTTACGGATGGATCCGACCGAGGACAGCC
Olig2			GTGACTTGAGCAGGCCGTGCGGAGGATTCACCTCAAGGTTAGCCTAA
Olig2			AATCCGATTGGAACTGGACTTATGCCACCGCTGCCTCCACCCC
Olig2			CCCCAGTGCTGGAAGCCACCGATTCACCTCAAGGTTAGCCTAA
Olig2			AATCCGATTGGAACTGGACTTAGCGGCACCTGGCACATGCTGCAGGG
Olig2			ATAGCCGACACGTGGTGGTGCGGCATTCACCTCAAGGTTAGCCTAA
Olig2			AATCCGATTGGAACTGGACTTACAGCCCTTGGCTCTCCAGGACGCA
Olig2			AGCGCTGGCCTGTCCGCGCTGCTCCATTCACCTCAAGGTTAGCCTAA
Olig2			AATCCGATTGGAACTGGACTTAATTGCTTCGGTTCCCATATATTCGA
Olig2			ATCTCTCCATCGCTTCAAATGCTCCATTCACCTCAAGGTTAGCCTAA
Olig2			AATCCGATTGGAACTGGACTTAAGCCAAAGAGTCAACCAGGTTCTGG
Olig2			CGCCTCCCAGACCCTTGGAGTGTTATTCACCTCAAGGTTAGCCTAA
Olig2			AATCCGATTGGAACTGGACTTAGGAAGTTCCAGGGATGAAAGTACCC
Olig2			TTTAGACTTCCTGGGGGTGCAGGCATTCACCTCAAGGTTAGCCTAA
Olig2			AATCCGATTGGAACTGGACTTACAGACAGGGAGTCAATCTTTGTACA
Olig2			GCAGTGCTCTGCGTCTCGTCTAAGCATTCACCTCAAGGTTAGCCTAA
Mus musculus-Gad1	π-FISH rainbow		GTTAGGGACGCTCGTGGACTTACAGGGCTGCTTCCTTGCTTGCACGA	#3
Gad1			ACAGGAGTACGTGCTGGGTGTCACCATTCACCTGCTCGCAGGGATTG
Gad1			GTTAGGGACGCTCGTGGACTTAGATGCCATCAGCTCGGTGGTCTTGG
Gad1			AGGAGGTTGCAGGCGAAGGAGTGGAATTCACCTGCTCGCAGGGATTG
Gad1			GTTAGGGACGCTCGTGGACTTAGCCACACCAAGTATCATACGTTGTA
Gad1			AGTTTTCTGGTGCATCCATGGGCTAATTCACCTGCTCGCAGGGATTG
Gad1			GTTAGGGACGCTCGTGGACTTAAGGCTATTGGTCCTTTGTAAGAAGC
Gad1			CGCTCACAAGACGACTCTTCTCTTCATTCACCTGCTCGCAGGGATTG
Gad1			GTTAGGGACGCTCGTGGACTTAACAGGTTGGAGAAGTCGGTCTCTGT
Gad1			CTTAGCTGGAAGCAGATCTTGAGCAATTCACCTGCTCGCAGGGATTG
Gad1			GTTAGGGACGCTCGTGGACTTAGTCTACCACTTCCAGCAAGAACTGC
Gad1			GTCTTGCGGACATAGTTGAGGAGTAATTCACCTGCTCGCAGGGATTG
Gad1			GTTAGGGACGCTCGTGGACTTATGGGTGGTGGAAATCCAGAACCTTG
Gad1			CCTTCCATGCCTTCCAGCAACTGGTATTCACCTGCTCGCAGGGATTG
Gad1			GTTAGGGACGCTCGTGGACTTACAACCAGGATCTGCTCCAGAGACTC
Gad1			CCCGTACTTCAGGGTGTCTCTACAGATTCACCTGCTCGCAGGGATTG
Gad1			GTTAGGGACGCTCGTGGACTTAATCCAAACCAGTAGAGAGCTGGTTG
Gad1			AGCCATTCACCAGCTAAACCAATGAATTCACCTGCTCGCAGGGATTG
Gad1			GTTAGGGACGCTCGTGGACTTAGGGTGCAATTTCATATGTGAACATA
Gad1			GTAATCTGTTCCATGAGAACAAACAATTCACCTGCTCGCAGGGATTG
Gad1			GTTAGGGACGCTCGTGGACTTACCATGATGCTGTACATATTGGATAT
Gad1			TTCTGGGAAGTACTTGTAACGAGCAATTCACCTGCTCGCAGGGATTG
Gad1			GTTAGGGACGCTCGTGGACTTATGTTCTGAGGTGAAGAGGACCAGTT
Gad1			CGGCTTTCTTTATGGAATAGTGACTATTCACCTGCTCGCAGGGATTG
Gad1			GTTAGGGACGCTCGTGGACTTATGCCTGCGGTTGCATTGACATAAAG
Gad1			TGGATCGAATGCTCCGTAAACAGTCATTCACCTGCTCGCAGGGATTG
Gad1			GTTAGGGACGCTCGTGGACTTACCATCATCTTGTGAGGGTTCCAGGT
Gad1			AATGGCAGAGCACTGGAGCAGCACGATTCACCTGCTCGCAGGGATTG
Gad1			GTTAGGGACGCTCGTGGACTTACCTGCACACATCTGGTTGCATCCTT
Gad1			ACTGCTTGTCTGGCTGGAAGAGGTAATTCACCTGCTCGCAGGGATTG
Gad1			GTTAGGGACGCTCGTGGACTTACCAGAACTTGAAGATGTCCACATGG
Gad1			ACGGTGCCCTTTGCTTTCCACATCAATTCACCTGCTCGCAGGGATTG
Gad1			GTTAGGGACGCTCGTGGACTTACATTTGTGTGCTCAGGCTCACCATC
Gad1			GCTTTGTGGAATGTACCAGAAACAGATTCACCTGCTCGCAGGGATTG
Gad1			GTTAGGGACGCTCGTGGACTTAGATCTTGGGAGCCACCCTGTGTAGC
Gad1			GTTCCTGACTCCATCATCAGAGCTTATTCACCTGCTCGCAGGGATTG
Gad1			GTTAGGGACGCTCGTGGACTTATGAGGAAATCGATGTCAGACTGGGT
Gad1			CCTGACCCAACCTCTCTATCTCCTCATTCACCTGCTCGCAGGGATTG
Gad1			GTTAGGGACGCTCGTGGACTTACAGAGCTGTGCTCTAGGGTACCAGA
Gad1			GATGGCCTAGATGTGTCAGCTACTGATTCACCTGCTCGCAGGGATTG
Gad1			GTTAGGGACGCTCGTGGACTTACTTATGTGAAATGTGACAAATATTC
Gad1			TTTCCCCACTAGCTCTAACAAACAAATTCACCTGCTCGCAGGGATTG
Mus musculus-Vip	π-FISH rainbow		GTTAGGGACGCTCGTGGACTTACTAGTGCTCTGCTGTCCAAGCT	#3
Vip			GGGGAACGGTTGGCTGTAGCTGATTCACCTGCTCGCAGGGATTG
Vip			GTTAGGGACGCTCGTGGACTTAAAGTTCTGCTCTAGGGAAGGCTCCA
Vip			CTTCGTGGCAGCTGTCTAGGGTGCTATTCACCTGCTCGCAGGGATTG
Vip			GTTAGGGACGCTCGTGGACTTACTCCTTGGCTGTTTCCTTCAGGCAG
Vip			CTTGCTTCTGGCTTCCATCTCGGTGATTCACCTGCTCGCAGGGATTG
Vip			GTTAGGGACGCTCGTGGACTTACTGAAGAGTATCAGGAATGCCAGG
Vip			CCAGCGACTGAGAGAACAGCACATTCACCTGCTCGCAGGGATTG
Vip			GTTAGGGACGCTCGTGGACTTAGCATCCTGTCATCCAGCCTACTCAC
Vip			GTCAGGGTCACCTGCTCCTTCAAACATTCACCTGCTCGCAGGGATTG
Vip			GTTAGGGACGCTCGTGGACTTATTCTGCTAAGGGATTCTGCAAGATG
Vip			GACACATCATAATAGGGTGTGCCATATTCACCTGCTCGCAGGGATTG
Vip			GTTAGGGACGCTCGTGGACTTACTGCTGTAATCGCTGGTGAAAACTC
Vip			TTTTGGCAGAAATCTGACCCAGAAGATTCACCTGCTCGCAGGGATTG
Vip			GTTAGGGACGCTCGTGGACTTACTTCCGAGATGCTGCTGCTGATTCG
Vip			AGAGTGTCGTTTGATTGGCACAGGAATTCACCTGCTCGCAGGGATTG
Vip			GTTAGGGACGCTCGTGGACTTACTTCACAGCCATTTGCTTTCTGAGG
Vip			CCATTCAGGATGGAGTTCAGGTATTATTCACCTGCTCGCAGGGATTG
Vip			GTTAGGGACGCTCGTGGACTTATTCAAGAAAGTCTGCAGAATCTCCC
Vip			GCCTCTTCCCATCATTTCTCCAGCTATTCACCTGCTCGCAGGGATTG
Vip			GTTAGGGACGCTCGTGGACTTAGAGAATTCTCTGATTTCAGCTCTGC
Vip			ATGTAATCACGTGGTTGTTTTCCTTATTCACCTGCTCGCAGGGATTG
Vip			GTTAGGGACGCTCGTGGACTTAAGGAAACCACAATATTCACAACACA
Vip			ATGTAAACATCACAGTTATTACATAATTCACCTGCTCGCAGGGATTG
Vip			GTTAGGGACGCTCGTGGACTTAGCTACAGATGAATGTTAGAATGCTC
Vip			CATATGAAATTATAAGCATTTCATGATTCACCTGCTCGCAGGGATTG
Vip			GTTAGGGACGCTCGTGGACTTAGCAATTAATCTAGTATCTACCTATC
Vip			ACCCTTGCAGAAAGCTTCAGATAATATTCACCTGCTCGCAGGGATTG
Vip			GTTAGGGACGCTCGTGGACTTATCTGTTGAATAGTTAACTACATGCT
Vip			TTGTTCACACTGATTATCTGTTCTGATTCACCTGCTCGCAGGGATTG
Homo sapiens-ACTB	Unilateral target probes		GTTAGGGACGCTCGTGGACTTAGCGATATCATCATCCATGGTGAGCT	#3
ACTB			GTTAGGGACGCTCGTGGACTTATGCCCACCATCACGCCCTGGTGCCT
ACTB			GTTAGGGACGCTCGTGGACTTAAGGGTGAGGATGCCTCTCTTGCTCT
ACTB			GTTAGGGACGCTCGTGGACTTAGCCAGATTTTCTCCATGTCGTCCCA
ACTB			GTTAGGGACGCTCGTGGACTTAAACATGATCTGGGTCATCTTCTCGC
ACTB			GTTAGGGACGCTCGTGGACTTACCAGAGGCGTACAGGGATAGCACAG
ACTB			GTTAGGGACGCTCGTGGACTTAGGAGGGCATACCCCTCGTAGATGGG
ACTB			GTTAGGGACGCTCGTGGACTTAGCTCGGTGAGGATCTTCATGAGGT
ACTB			GTTAGGGACGCTCGTGGACTTAGCGACGTAGCACAGCTTCTCCTTAA
ACTB			GTTAGGGACGCTCGTGGACTTAGTCAGGCAGCTCGTAGCTCTTCTCC
ACTB			GTTAGGGACGCTCGTGGACTTAGGAAGGAAGGCTGGAAGAGTGCCTC
ACTB			GTTAGGGACGCTCGTGGACTTACGTCACACTTCATGATGGAGTTGAA
ACTB			GTTAGGGACGCTCGTGGACTTACGGCAATGCCAGGGTACATGGTGGT
ACTB			GTTAGGGACGCTCGTGGACTTAGCAATGATCTTGATCTTCATTGTGC
ACTB			GTTAGGGACGCTCGTGGACTTAACATCTGCTGGAAGGTGGACAGCGA
ACTB			GTTAGGGACGCTCGTGGACTTACTAGAAGCATTTGCGGTGGACGATG	#3
Homo sapiens-PPIA	Unilateral target probes		CCTATCGATCGTTCTGGACTTAGGGTTGACCATGGCTAATAGTACAC
PPIA			CCTATCGATCGTTCTGGACTTAGTCTGCAAACAGCTCAAAGGAGACG
PPIA			CCTATCGATCGTTCTGGACTTAAACCAAATCCTTTCTCTCCAGTGCT
PPIA			CCTATCGATCGTTCTGGACTTAGTGTGAAGTCACCACCCTGACACAT
PPIA			CCTATCGATCGTTCTGGACTTAGCTTTAGGATGAAGTTCTCATCTTC
PPIA			CCTATCGATCGTTCTGGACTTACCACTCAGTCTTGGCAGTGCAGATG
PPIA			CCTATCGATCGTTCTGGACTTACTCCATGGCCTCCACAATATTCATG
PPIA			CCTATCGATCGTTCTGGACTTAAGTCAAACTTATTCGAGTTGTCCAC
PPIA			CCTATCGATCGTTCTGGACTTATTCTAGGATACTGCGAGCAAATGGG
PPIA			CCTATCGATCGTTCTGGACTTATAGGCATGGGAGGGAACAAGGAAAA
PPIA			CCTATCGATCGTTCTGGACTTATGTTTCAGAAGTAACCCATTACTGC
PPIA			CCTATCGATCGTTCTGGACTTAAAACATTGACACTTCCTGGGACTGG
PPIA			CCTATCGATCGTTCTGGACTTATACATTACAGACAGTGAGCCACCAT
PPIA			CCTATCGATCGTTCTGGACTTACTCCAGATCAGCTAGGACTAGGCAT
PPIA			CCTATCGATCGTTCTGGACTTACCAGGCTGTACAGTGGCATGATAAT
PPIA			CCTATCGATCGTTCTGGACTTACAACCTCTTAATTCTGGCTCCTTGC
Homo sapiens-B2M	Unilateral target probes		AATCCGATTGGAACTGGACTTACCCGAATGCTGTCAGCTTCAGGAAT	#3
B2M			AATCCGATTGGAACTGGACTTAGCCTCCAGGCCAGAAAGAGAGAGTA
B2M			AATCCGATTGGAACTGGACTTATTGACTTTCCATTCTCTGCTGGAT
B2M			AATCCGATTGGAACTGGACTTATTCAGTAAGTCAACTTCAATGTCGG
B2M			AATCCGATTGGAACTGGACTTAAGAAAGACCAGTCCTTGCTGAAAGA
B2M			AATCCGATTGGAACTGGACTTAGGTTCACACGGCAGGCATACTCATC
B2M			AATCCGATTGGAACTGGACTTACATCTTCAAACCTCCATGATGCTGC
B2M			AATCCGATTGGAACTGGACTTATTTTGTGCATAAAGTGTAAGTGTAT
B2M			AATCCGATTGGAACTGGACTTAAAACATGGAGACAGCACTCAAAGTA
B2M			AATCCGATTGGAACTGGACTTAGCTCCCCACCTCTAAGTTGCCAG
B2M			AATCCGATTGGAACTGGACTTATTGAGTGCAAGAGATTGAAGAGTT
B2M			AATCCGATTGGAACTGGACTTACTTACTTTATCAAATGTATAAGAAG
ACTB	Merged colour of double fluorescence channel		AACATGATCGTCCGTGGACTTAGCGATATCATCATCCATGGTGAGCT	#4
ACTB			AGCCGTTGTCGACGACGAGCGCATTCACCTGCCTGCTAGTACAA
ACTB			CCTATCGATCGTTCTGGACTTATGCCCACCATCACGCCCTGGTGCCT	#1
ACTB			GCCCACATAGGAATCCTTCTGACCCATTCACCTCTTGCTAGCTATCC
ACTB			AACATGATCGTCCGTGGACTTAAGGGTGAGGATGCCTCTCTTGCTCT	#4
ACTB			CGATGCCGTGCTCGATGGGGTACTTATTCACCTGCCTGCTAGTACAA
ACTB			CCTATCGATCGTTCTGGACTTAGCCAGATTTTCTCCATGTCGTCCCA	#1
ACTB			ACGCAGCTCATTGTAGAAGGTGTGGATTCACCTCTTGCTAGCTATCC
ACTB			AACATGATCGTCCGTGGACTTAAACATGATCTGGGTCATCTTCTCGC	#4
ACTB			ACATGGCTGGGGTGTTGAAGGTCTCATTCACCTGCCTGCTAGTACAA
ACTB			CCTATCGATCGTTCTGGACTTACCAGAGGCGTACAGGGATAGCACAG	#1
ACTB			AGTCCATCACGATGCCAGTGGTACGATTCACCTCTTGCTAGCTATCC
ACTB			AACATGATCGTCCGTGGACTTAGGAGGGCATACCCCTCGTAGATGGG	#4
ACTB			CAGGTCCAGACGCAGGATGGCATGGATTCACCTGCCTGCTAGTACAA
ACTB			CCTATCGATCGTTCTGGACTTAGCTCGGTGAGGATCTTCATGAGGT	#1
ACTB			GCCGTGGTGGTGAAGCTGTAGCCGATTCACCTCTTGCTAGCTATCC
ACTB			AACATGATCGTCCGTGGACTTAGCGACGTAGCACAGCTTCTCCTTAA	#4
ACTB			TGGCCATCTCTTGCTCGAAGTCCAGATTCACCTGCCTGCTAGTACAA
ACTB			CCTATCGATCGTTCTGGACTTAGTCAGGCAGCTCGTAGCTCTTCTCC	#1
ACTB			TCATTGCCAATGGTGATGACCTGGCATTCACCTCTTGCTAGCTATCC
ACTB			AACATGATCGTCCGTGGACTTAGGAAGGAAGGCTGGAAGAGTGCCTC	#4
ACTB			GTGGATGCCACAGGACTCCATGCCCATTCACCTGCCTGCTAGTACAA
ACTB			CCTATCGATCGTTCTGGACTTACGTCACACTTCATGATGGAGTTGAA	#1
ACTB			GGCGTACAGGTCTTTGCGGATGTCCATTCACCTCTTGCTAGCTATCC
ACTB			AACATGATCGTCCGTGGACTTACGGCAATGCCAGGGTACATGGTGGT	#4
ACTB			GGCAGTGATCTCCTTCTGCATCCTGATTCACCTGCCTGCTAGTACAA
ACTB			CCTATCGATCGTTCTGGACTTAGCAATGATCTTGATCTTCATTGTGC	#1
ACTB			ACACGGAGTACTTGCGCTCAGGAGGATTCACCTCTTGCTAGCTATCC
ACTB			AACATGATCGTCCGTGGACTTAACATCTGCTGGAAGGTGGACAGCGA	#4
ACTB			CTCGTCATACTCCTGCTTGCTGATCATTCACCTGCCTGCTAGTACAA
ACTB			CCTATCGATCGTTCTGGACTTACTAGAAGCATTTGCGGTGGACGATG	#1
ACTB			TGTAACGCAACTAAGTCATAGTCCGATTCACCTCTTGCTAGCTATCC
ACTB	Merged colour of triple fluorescence channel		CCTATCGATCGTTCTGGACTTAGCGATATCATCATCCATGGTGAGCT	#1
ACTB			AGCCGTTGTCGACGACGAGCGCATTCACCTCTTGCTAGCTATCC
ACTB			GTTAGGGACGCTCGTGGACTTATGCCCACCATCACGCCCTGGTGCCT	#3
ACTB			GCCCACATAGGAATCCTTCTGACCCATTCACCTGCTCGCAGGGATTG
ACTB			AACATGATCGTCCGTGGACTTAAGGGTGAGGATGCCTCTCTTGCTCT	#4
ACTB			CGATGCCGTGCTCGATGGGGTACTTATTCACCTGCCTGCTAGTACAA
ACTB			CCTATCGATCGTTCTGGACTTAGCCAGATTTTCTCCATGTCGTCCCA	#1
ACTB			ACGCAGCTCATTGTAGAAGGTGTGGATTCACCTCTTGCTAGCTATCC
ACTB			GTTAGGGACGCTCGTGGACTTAAACATGATCTGGGTCATCTTCTCGC	#3
ACTB			ACATGGCTGGGGTGTTGAAGGTCTCATTCACCTGCTCGCAGGGATTG
ACTB			AACATGATCGTCCGTGGACTTACCAGAGGCGTACAGGGATAGCACAG	#4
ACTB			AGTCCATCACGATGCCAGTGGTACGATTCACCTGCCTGCTAGTACAA
ACTB			CCTATCGATCGTTCTGGACTTAGGAGGGCATACCCCTCGTAGATGGG	#1
ACTB			CAGGTCCAGACGCAGGATGGCATGGATTCACCTCTTGCTAGCTATCC
ACTB			GTTAGGGACGCTCGTGGACTTAGCTCGGTGAGGATCTTCATGAGGT	#3
ACTB			GCCGTGGTGGTGAAGCTGTAGCCGATTCACCTGCTCGCAGGGATTG
ACTB			AACATGATCGTCCGTGGACTTAGCGACGTAGCACAGCTTCTCCTTAA	#4
ACTB			TGGCCATCTCTTGCTCGAAGTCCAGATTCACCTGCCTGCTAGTACAA
ACTB			CCTATCGATCGTTCTGGACTTAGTCAGGCAGCTCGTAGCTCTTCTCC	#1
ACTB			TCATTGCCAATGGTGATGACCTGGCATTCACCTCTTGCTAGCTATCC
ACTB			GTTAGGGACGCTCGTGGACTTAGGAAGGAAGGCTGGAAGAGTGCCTC	#3
ACTB			GTGGATGCCACAGGACTCCATGCCCATTCACCTGCTCGCAGGGATTG
ACTB			AACATGATCGTCCGTGGACTTACGTCACACTTCATGATGGAGTTGAA	#4
ACTB			GGCGTACAGGTCTTTGCGGATGTCCATTCACCTGCCTGCTAGTACAA
ACTB			CCTATCGATCGTTCTGGACTTACGGCAATGCCAGGGTACATGGTGGT	#1
ACTB			GGCAGTGATCTCCTTCTGCATCCTGATTCACCTCTTGCTAGCTATCC
ACTB			GTTAGGGACGCTCGTGGACTTAGCAATGATCTTGATCTTCATTGTGC	#3
ACTB			ACACGGAGTACTTGCGCTCAGGAGGATTCACCTGCTCGCAGGGATTG
ACTB			AACATGATCGTCCGTGGACTTAACATCTGCTGGAAGGTGGACAGCGA	#4
ACTB			CTCGTCATACTCCTGCTTGCTGATCATTCACCTGCCTGCTAGTACAA
Mus musculus-Gad1	Merged colour of triple fluorescence channel		CCTATCGATCGTTCTGGACTTACAGGGCTGCTTCCTTGCTTGCACGA	#1
Gad1			ACAGGAGTACGTGCTGGGTGTCACCATTCACCTCTTGCTAGCTATCC
Gad1			GTTAGGGACGCTCGTGGACTTAGATGCCATCAGCTCGGTGGTCTTGG	#3
Gad1			AGGAGGTTGCAGGCGAAGGAGTGGAATTCACCTGCTCGCAGGGATTG
Gad1			AACATGATCGTCCGTGGACTTAGCCACACCAAGTATCATACGTTGTA	#4
Gad1			AGTTTTCTGGTGCATCCATGGGCTAATTCACCTGCCTGCTAGTACAA
Gad1			CCTATCGATCGTTCTGGACTTAAGGCTATTGGTCCTTTGTAAGAAGC	#1
Gad1			CGCTCACAAGACGACTCTTCTCTTCATTCACCTCTTGCTAGCTATCC
Gad1			GTTAGGGACGCTCGTGGACTTAACAGGTTGGAGAAGTCGGTCTCTGT	#3
Gad1			CTTAGCTGGAAGCAGATCTTGAGCAATTCACCTGCTCGCAGGGATTG
Gad1			AACATGATCGTCCGTGGACTTAGTCTACCACTTCCAGCAAGAACTGC	#4
Gad1			GTCTTGCGGACATAGTTGAGGAGTAATTCACCTGCCTGCTAGTACAA
Gad1			CCTATCGATCGTTCTGGACTTATGGGTGGTGGAAATCCAGAACCTTG	#1
Gad1			CCTTCCATGCCTTCCAGCAACTGGTATTCACCTCTTGCTAGCTATCC
Gad1			GTTAGGGACGCTCGTGGACTTACAACCAGGATCTGCTCCAGAGACTC	#3
Gad1			CCCGTACTTCAGGGTGTCTCTACAGATTCACCTGCTCGCAGGGATTG
Gad1			AACATGATCGTCCGTGGACTTAATCCAAACCAGTAGAGAGCTGGTTG	#4
Gad1			AGCCATTCACCAGCTAAACCAATGAATTCACCTGCCTGCTAGTACAA
Gad1			CCTATCGATCGTTCTGGACTTAGGGTGCAATTTCATATGTGAACATA	#1
Gad1			GTAATCTGTTCCATGAGAACAAACAATTCACCTCTTGCTAGCTATCC
Gad1			GTTAGGGACGCTCGTGGACTTACCATGATGCTGTACATATTGGATAT	#3
Gad1			TTCTGGGAAGTACTTGTAACGAGCAATTCACCTGCTCGCAGGGATTG
Gad1			AACATGATCGTCCGTGGACTTATGTTCTGAGGTGAAGAGGACCAGTT	#4
Gad1			CGGCTTTCTTTATGGAATAGTGACTATTCACCTGCCTGCTAGTACAA
Gad1			CCTATCGATCGTTCTGGACTTATGCCTGCGGTTGCATTGACATAAAG	#1
Gad1			TGGATCGAATGCTCCGTAAACAGTCATTCACCTCTTGCTAGCTATCC
Gad1			GTTAGGGACGCTCGTGGACTTACCATCATCTTGTGAGGGTTCCAGGT	#3
Gad1			AATGGCAGAGCACTGGAGCAGCACGATTCACCTGCTCGCAGGGATTG
Gad1			AACATGATCGTCCGTGGACTTACCTGCACACATCTGGTTGCATCCTT	#4
Gad1			ACTGCTTGTCTGGCTGGAAGAGGTAATTCACCTGCCTGCTAGTACAA
Gad1			CCTATCGATCGTTCTGGACTTACCAGAACTTGAAGATGTCCACATGG	#1
Gad1			ACGGTGCCCTTTGCTTTCCACATCAATTCACCTCTTGCTAGCTATCC
Gad1			GTTAGGGACGCTCGTGGACTTACATTTGTGTGCTCAGGCTCACCATC	#3
Gad1			GCTTTGTGGAATGTACCAGAAACAGATTCACCTGCTCGCAGGGATTG
Gad1			AACATGATCGTCCGTGGACTTAGATCTTGGGAGCCACCCTGTGTAGC	#4
Gad1			GTTCCTGACTCCATCATCAGAGCTTATTCACCTGCCTGCTAGTACAA
Gad1			CCTATCGATCGTTCTGGACTTATGAGGAAATCGATGTCAGACTGGGT	#1
Gad1			CCTGACCCAACCTCTCTATCTCCTCATTCACCTCTTGCTAGCTATC
Gad1			GTTAGGGACGCTCGTGGACTTACAGAGCTGTGCTCTAGGGTACCAGA	#3
Gad1			GATGGCCTAGATGTGTCAGCTACTGATTCACCTGCTCGCAGGGATTG
Gad1			AACATGATCGTCCGTGGACTTACTTATGTGAAATGTGACAAATATTC	#4
Gad1			TTTCCCCACTAGCTCTAACAAACAAATTCACCTGCCTGCTAGTACAA
Mus musculus-Vip	Merged colour of triple fluorescence channel		CCTATCGATCGTTCTGGACTTACTAGTGCTCTGCTGTCCAAGCT	#1
Vip			GGGGAACGGTTGGCTGTAGCTGATTCACCTCTTGCTAGCTATCC
Vip			GTTAGGGACGCTCGTGGACTTAAAGTTCTGCTCTAGGGAAGGCTCCA	#3
Vip			CTTCGTGGCAGCTGTCTAGGGTGCTATTCACCTGCTCGCAGGGATTG
Vip			AACATGATCGTCCGTGGACTTACTCCTTGGCTGTTTCCTTCAGGCAG	#4
Vip			CTTGCTTCTGGCTTCCATCTCGGTGATTCACCTGCCTGCTAGTACAA
Vip			CCTATCGATCGTTCTGGACTTACTGAAGAGTATCAGGAATGCCAGG	#1
Vip			CCAGCGACTGAGAGAACAGCACATTCACCTCTTGCTAGCTATCC
Vip			GTTAGGGACGCTCGTGGACTTAGCATCCTGTCATCCAGCCTACTCAC	#3
Vip			GTCAGGGTCACCTGCTCCTTCAAACATTCACCTGCTCGCAGGGATTG
Vip			AACATGATCGTCCGTGGACTTATTCTGCTAAGGGATTCTGCAAGATG	#4
Vip			GACACATCATAATAGGGTGTGCCATATTCACCTGCCTGCTAGTACAA
Vip			CCTATCGATCGTTCTGGACTTACTGCTGTAATCGCTGGTGAAAACTC	#1
Vip			TTTTGGCAGAAATCTGACCCAGAAGATTCACCTCTTGCTAGCTATCC
Vip			GTTAGGGACGCTCGTGGACTTACTTCCGAGATGCTGCTGCTGATTCG	#3
Vip			AGAGTGTCGTTTGATTGGCACAGGAATTCACCTGCTCGCAGGGATTG
Vip			AACATGATCGTCCGTGGACTTACTTCACAGCCATTTGCTTTCTGAGG	#4
Vip			CCATTCAGGATGGAGTTCAGGTATTATTCACCTGCCTGCTAGTACAA
Vip			CCTATCGATCGTTCTGGACTTATTCAAGAAAGTCTGCAGAATCTCCC	#1
Vip			GCCTCTTCCCATCATTTCTCCAGCTATTCACCTCTTGCTAGCTATCC
Vip			GTTAGGGACGCTCGTGGACTTAGAGAATTCTCTGATTTCAGCTCTGC	#3
Vip			ATGTAATCACGTGGTTGTTTTCCTTATTCACCTGCTCGCAGGGATTG
Vip			AACATGATCGTCCGTGGACTTAAGGAAACCACAATATTCACAACACA	#4
Vip			ATGTAAACATCACAGTTATTACATAATTCACCTGCCTGCTAGTACAA
Vip			CCTATCGATCGTTCTGGACTTAGCTACAGATGAATGTTAGAATGCTC	#1
Vip			CATATGAAATTATAAGCATTTCATGATTCACCTCTTGCTAGCTATCC
Vip			GTTAGGGACGCTCGTGGACTTAGCAATTAATCTAGTATCTACCTATC	#3
Vip			ACCCTTGCAGAAAGCTTCAGATAATATTCACCTGCTCGCAGGGATTG
Vip			AACATGATCGTCCGTGGACTTATCTGTTGAATAGTTAACTACATGCT	#4
Vip			TTGTTCACACTGATTATCTGTTCTGATTCACCTGCCTGCTAGTACAA
Homo sapiens-PPIA	π-FISH rainbow		CCTATCGATCGTTCTGGACTTAGGGTTGACCATGGCTAATAGTACAC	#1
PPIA			ACGGCAATGTCGAAGAACACGGTATTCACCTCTTGCTAGCTATCC
PPIA			CCTATCGATCGTTCTGGACTTAGTCTGCAAACAGCTCAAAGGAGACG
PPIA			TTTTCTGCTGTCTTTGGGACCTATTCACCTCTTGCTAGCTATCC
PPIA			CCTATCGATCGTTCTGGACTTAAACCAAATCCTTTCTCTCCAGTGCT
PPIA			AATTCTGTGAAAGCAGGAACCCTTAATTCACCTCTTGCTAGCTATCC
PPIA			CCTATCGATCGTTCTGGACTTAGTGTGAAGTCACCACCCTGACACAT
PPIA			GGACTTGCCACCAGTGCCATTATGGAATTCACCTCTTGCTAGCTATCC
PPIA			CCTATCGATCGTTCTGGACTTAGCTTTAGGATGAAGTTCTCATCTTC
PPIA			ATGGACAAGATGCCAGGACCCGTAATTCACCTCTTGCTAGCTATCC
PPIA			CCTATCGATCGTTCTGGACTTACCACTCAGTCTTGGCAGTGCAGATG
PPIA			CCAAACACCACATGCTTGCCATCCAATTCACCTCTTGCTAGCTATCC
PPIA			CCTATCGATCGTTCTGGACTTACTCCATGGCCTCCACAATATTCATG
PPIA			GTCTTGCCATTCCTGGACCCAAAGCATTCACCTCTTGCTAGCTATCC
PPIA			CCTATCGATCGTTCTGGACTTAAGTCAAACTTATTCGAGTTGTCCAC
PPIA			TGATCTGGTGGTTAAGATAAAACACATTCACCTCTTGCTAGCTATCC
PPIA			CCTATCGATCGTTCTGGACTTATTCTAGGATACTGCGAGCAAATGGG
PPIA			AGGGAACTGCAGCGAGAGCACAAAGATTCACCTCTTGCTAGCTATCC
PPIA			CCTATCGATCGTTCTGGACTTATAGGCATGGGAGGGAACAAGGAAAA
PPIA			TCATAAACTTAACTCTGCAATCCAGATTCACCTCTTGCTAGCTATCC
PPIA			CCTATCGATCGTTCTGGACTTATGTTTCAGAAGTAACCCATTACTGC
PPIA			CTGTGTAGAATTAAGCAAACAAGTGATTCACCTCTTGCTAGCTATCC
PPIA			CCTATCGATCGTTCTGGACTTAAAACATTGACACTTCCTGGGACTGG
PPIA			GCCTACATTTTCAATATTCCACTCAAATTCACCTCTTGCTAGCTATCC
PPIA			CCTATCGATCGTTCTGGACTTATACATTACAGACAGTGAGCCACCAT
PPIA			CTCAGGTGGTCTTCTGCCTCAGGTAATTCACCTCTTGCTAGCTATCC
PPIA			CCTATCGATCGTTCTGGACTTACTCCAGATCAGCTAGGACTAGGCAT
PPIA			GGCTCAAGCAATCCTCCCACGTCAGATTCACCTCTTGCTAGCTATCC
PPIA			CCTATCGATCGTTCTGGACTTACCAGGCTGTACAGTGGCATGATAAT
PPIA			CTTTGAGACACAAGATCTGTGAACAATTCACCTCTTGCTAGCTATCC
PPIA			CCTATCGATCGTTCTGGACTTACAACCTCTTAATTCTGGCTCCTTGC
PPIA			ATGCATGAACTCACTGCAGACTGACATTCACCTCTTGCTAGCTATCC
Homo sapiens-B2M	π-FISH rainbow		AATCCGATTGGAACTGGACTTACCCGAATGCTGTCAGCTTCAGGAAT	#2
B2M			TAAGGCCACGGAGCGAGACATCTCG ATTCACCTCAAGGTTAGCCTAA
B2M			AATCCGATTGGAACTGGACTTAGCCTCCAGGCCAGAAAGAGAGAGTA
B2M			CCTGAATCTTTGGAGTACGCTGGAT ATTCACCTCAAGGTTAGCCTAA
B2M			AATCCGATTGGAACTGGACTTATTGACTTTCCATTCTCTGCTGGAT
B2M			CCCAGACACATAGCAATTCAGGAAA ATTCACCTCAAGGTTAGCCTAA
B2M			AATCCGATTGGAACTGGACTTATTCAGTAAGTCAACTTCAATGTCGG
B2M			CCACTTTTTCAATTCTCTCTCCATT ATTCACCTCAAGGTTAGCCTAA
B2M			AATCCGATTGGAACTGGACTTAAGAAAGACCAGTCCTTGCTGAAAGA
B2M			GGTGAATTCAGTGTAGTACAAGAGA ATTCACCTCAAGGTTAGCCTAA
B2M			AATCCGATTGGAACTGGACTTAGGTTCACACGGCAGGCATACTCATC
B2M			TATCTTGGGCTGTGACAAAGTCACA ATTCACCTCAAGGTTAGCCTAA
B2M			AATCCGATTGGAACTGGACTTACATCTTCAAACCTCCATGATGCTGC
B2M			TTGGAATTCATCCAATCCAAATGCG ATTCACCTCAAGGTTAGCCTAA
B2M			AATCCGATTGGAACTGGACTTATTTTGTGCATAAAGTGTAAGTGTAT
B2M			CATGTTAACATTATTATAACCCTAC ATTCACCTCAAGGTTAGCCTAA
B2M			AATCCGATTGGAACTGGACTTAAAACATGGAGACAGCACTCAAAGTA
B2M			TGTGGAGCAACCTGCTCAGATACAT ATTCACCTCAAGGTTAGCCTAA
B2M			AATCCGATTGGAACTGGACTTAGCTCCCCACCTCTAAGTTGCCAG
B2M			TGTTGATGTTGGATAAGAGAATTCTC ATTCACCTCAAGGTTAGCCTAA
B2M			AATCCGATTGGAACTGGACTTATTGAGTGCAAGAGATTGAAGAGTT
B2M			TGCACGCTTAACTATCTTAACAAGC ATTCACCTCAAGGTTAGCCTAA
B2M			AATCCGATTGGAACTGGACTTACTTACTTTATCAAATGTATAAGAAG
B2M			AAACCAGATTAACCACAACCATG ATTCACCTCAAGGTTAGCCTAA
Bacteria-dapB	π-FISH rainbow (single fluorescence channel signal)		GTTAGGGACGCTCGTGGACTTATTACGACTGCCTATCGGGATATTTT	#3
dapB			CAAGAAAAAACAGGATATGGTTCAAATTCACCTGCTCGCAGGGATTG
dapB			GTTAGGGACGCTCGTGGACTTAGATTAGACGGGGGGATAAACAA
dapB			TGTATGGTTTAGAAAATATCATATTCACCTGCTCGCAGGGATTG
dapB			GTTAGGGACGCTCGTGGACTTAGAACAAGTCATGAAGATTGATCAGC
dapB			TCATGTCAGGCGTTAAACTGTCAGTATTCACCTGCTCGCAGGGATTG
dapB			GTTAGGGACGCTCGTGGACTTAGTCATGTTCGGCATGGATGGCCAAA
dapB			TTCCGGGACTGATCGCGCATCAGGAATTCACCTGCTCGCAGGGATTG
dapB			GTTAGGGACGCTCGTGGACTTAGAGCGGAGCAAAACGGTATTCGCTT
dapB			AAAAGAAATTCTCCCAGGAGCAAGAATTCACCTGCTCGCAGGGATTG
dapB			GTTAGGGACGCTCGTGGACTTATGATTTCAGAAGTCCGTAAAGAAAAGC
dapB			CGGAACTGCGCTTAAAACAGCGGAAATTCACCTGCTCGCAGGGATTG
dapB			GTTAGGGACGCTCGTGGACTTACGCCAAATTTTGCGCTCGGTGCGATA
dapB			AAAAGGGATCGGAGCCATCATCATTCACCTGCTCGCAGGGATTG
dapB			GTTAGGGACGCTCGTGGACTTACCGGTTTCTCAGAAGCTGATTT
dapB			AGTCCGTCCAGTTGTCGGAACAATTCACCTGCTCGCAGGGATTG
dapB			GTTAGGGACGCTCGTGGACTTAAGAAACACAACCGGATGTCTTG
dapB			CACAGATATCCATGCCTGTTTTAATTCACCTGCTCGCAGGGATTG
dapB			GTTAGGGACGCTCGTGGACTTAGGGCCATAGACCATACATACGATCA
dapB			ACGAACACCACATTTTGACCTTGTAATTCACCTGCTCGCAGGGATTG
dapB			GTTAGGGACGCTCGTGGACTTAGACCGCGTGGAAGAATGGGGCAGGA
dapB			CGAAACAATTAAATTAGTCATTGCGATTCACCTGCTCGCAGGGATTG
dapB			GTTAGGGACGCTCGTGGACTTACAAGAGATAAAGATCGCTGGACCAG
dapB			GACCGAGTCATGCATAAATTTAATATTCACCTGCTCGCAGGGATTG
dapB	π-FISH rainbow (Triple fluorescence channel signal)		CCTATCGATCGTTCTGGACTTATTACGACTGCCTATCGGGATATTTT	#1
dapB			CAAGAAAAAACAGGATATGGTTCAAATTCACCTCTTGCTAGCTATCC
dapB			AATCCGATTGGAACTGGACTTAGATTAGACGGGGGGATAAACAA	#2
dapB			TGTATGGTTTAGAAAATATCATATTCACCTCAAGGTTAGCCTAA
dapB			GTTAGGGACGCTCGTGGACTTAGAACAAGTCATGAAGATTGATCAGC	#3
dapB			TCATGTCAGGCGTTAAACTGTCAGTATTCACCTGCTCGCAGGGATTG
dapB			CCTATCGATCGTTCTGGACTTAGTCATGTTCGGCATGGATGGCCAAA	#1
dapB			TTCCGGGACTGATCGCGCATCAGGAATTCACCTCTTGCTAGCTATCC
dapB			AATCCGATTGGAACTGGACTTAGAGCGGAGCAAAACGGTATTCGCTT	#2
dapB			AAAAGAAATTCTCCCAGGAGCAAGAATTCACCTCAAGGTTAGCCTAA
dapB			GTTAGGGACGCTCGTGGACTTATGATTTCAGAAGTCCGTAAAGAAAAGC	#3
dapB			CGGAACTGCGCTTAAAACAGCGGAAATTCACCTGCTCGCAGGGATTG
dapB			CCTATCGATCGTTCTGGACTTACGCCAAATTTTGCGCTCGGTGCGATA	#1
dapB			AAAAGGGATCGGAGCCATCATCATTCACCTCTTGCTAGCTATCC
dapB			AATCCGATTGGAACTGGACTTACCGGTTTCTCAGAAGCTGATTT	#2
dapB			AGTCCGTCCAGTTGTCGGAACAATTCACCTCAAGGTTAGCCTAA
dapB			GTTAGGGACGCTCGTGGACTTAAGAAACACAACCGGATGTCTTG	#3
dapB			CACAGATATCCATGCCTGTTTTAATTCACCTGCTCGCAGGGATTG
dapB			CCTATCGATCGTTCTGGACTTAGGGCCATAGACCATACATACGATCA	#1
dapB			ACGAACACCACATTTTGACCTTGTAATTCACCTCTTGCTAGCTATCC
dapB			AATCCGATTGGAACTGGACTTAGACCGCGTGGAAGAATGGGGCAGGA	#2
dapB			CGAAACAATTAAATTAGTCATTGCGATTCACCTCAAGGTTAGCCTAA
dapB			GTTAGGGACGCTCGTGGACTTACAAGAGATAAAGATCGCTGGACCAG	#3
dapB			GACCGAGTCATGCATAAATTTAATATTCACCTGCTCGCAGGGATTG
Mus musculus-Ctgf	π-FISH rainbow		GTTAGGGACGCTCGTGGACTTAGGAGAGAAGAGCTGTGTGAGACTAG	#3
Ctgf			TGGAGTGGATCTGGCTGAGTCTTCTATTCACCTGCTCGCAGGGATTG
Ctgf			GTTAGGGACGCTCGTGGACTTAACAGCAGGGTGCAGAGGCGACGAGA
Ctgf			ATGATCGGGACGCGGTAGGAGGATGATTCACCTGCTCGCAGGGATTG
Ctgf			GTTAGGGACGCTCGTGGACTTAGCGAGGCTGATGGGACCTGCGACGG
Ctgf			GGGTGCAGAGAGCGAGGAGCACCAAATTCACCTGCTCGCAGGGATTG
Ctgf			GTTAGGGACGCTCGTGGACTTAAGTTCTCCCAGCTGCTTGGCGCAGA
Ctgf			GGTCGCAGGGGTCACGCTCCGTACAATTCACCTGCTCGCAGGGATTG
Ctgf			GTTAGGGACGCTCGTGGACTTACAGTGCACACTCCGATCTTGCGGTT
Ctgf			GAAGACACAGGGTGCACCATCTTTGATTCACCTGCTCGCAGGGATTG
Ctgf			GTTAGGGACGCTCGTGGACTTATGCAGCTGCTTTGGAAGGACTCACC
Ctgf			CCCATCCAGGCAAGTGCATTGGTATATTCACCTGCTCGCAGGGATTG
Ctgf			GTTAGGGACGCTCGTGGACTTACAGGCAGCTTGACCCTTCTCGGGAA
Ctgf			ACACACCCACTCCTCGCAGCATTTCATTCACCTGCTCGCAGGGATTG
Ctgf			GTTAGGGACGCTCGTGGACTTACCAAATGTGTCTTCCAGTCGGTAGG
Ctgf			TGGCTCGCATCATAGTTGGGTCTGGATTCACCTGCTCGCAGGGATTG
Ctgf			GTTAGGGACGCTCGTGGACTTACCATCCCACAGGTCTTAGAACAGGC
Ctgf			GTCATTGGTAACTCGGGTGGAGATGATTCACCTGCTCGCAGGGATTG
Ctgf			GTTAGGGACGCTCGTGGACTTATTTCCTCCAGGTCAGCTTCGCAGGG
Ctgf			GATGCACTTTTTGCCCTTCTTAATGATTCACCTGCTCGCAGGGATTG
Ctgf			GTTAGGGACGCTCGTGGACTTAAGAAAGCTCAAACTTGACAGGCTTG
Ctgf			CTGTATGTCTTCACACTGGTGCAGCATTCACCTGCTCGCAGGGATTG
Ctgf			GTTAGGGACGCTCGTGGACTTATGGTTCTGTGCGGTGTGCAGCAGCG
Ctgf			GCATTTGAACTCCACTGGCAGAGTGATTCACCTGCTCGCAGGGATTG
Ctgf			GTTAGGGACGCTCGTGGACTTAGGTCTTGATGAACATCATATTCTT
Ctgf			CAGGACAGTTGTAATGGCAGGCACATTCACCTGCTCGCAGGGATTG
Ctgf			GTTAGGGACGCTCGTGGACTTATCTTCCTGTAGTACAGGGACTCAAA
Ctgf			CTGGCTTTACGCCATGTCTCCGTACATTCACCTGCTCGCAGGGATTG
Ctgf			GTTAGGGACGCTCGTGGACTTATCAAGTTATAGTCTAATGAGTTCGT
Ctgf			CAGAAGAAAATGAGATGCAACTCAGATTCACCTGCTCGCAGGGATTG
Mus musculus-Penk	π-FISH rainbow		AACATGATCGTCCGTGGACTTACCAGCAGCCAGGTGCAAAGCCTCAG	#4
Penk			TGTAGCCAGGAGGCAGGACCCAAGCATTCACCTGCCTGCTAGTACAA
Penk			AACATGATCGTCCGTGGACTTAAGCGCAGTCCTGGCTGCATTCC
Penk			CGAACCAGGCGGTAGCTGCATT ATTCACCTGCCTGCTAGTACAA
Penk			AACATGATCGTCCGTGGACTTATGTGCACGCCAGGAAATTGATGTCG
Penk			GAAGGCAGCTGTCCTTCACATTCCAATTCACCTGCCTGCTAGTACAA
Penk			AACATGATCGTCCGTGGACTTAATGTCGATGTTATCCCAAGGGAACT
Penk			CATCCTGTTTGCTGCTGTCTTTGTA ATTCACCTGCCTGCTAGTACAA
Penk			AACATGATCGTCCGTGGACTTAAAGCCTCCGTACTTCTTGGCTAGCA
Penk			TCATGAAGCCTCCGTACCGTTTCATATTCACCTGCCTGCTAGTACAA
Penk			AACATGATCGTCCGTGGACTTATTCTGGCTCCATGGGATATAGCTCG
Penk			AGGATCTCTCCTCCGTTCGCTTCTTATTCACCTGCCTGCTAGTACAA
Penk			AACATGATCGTCCGTGGACTTATCATCTGCATCCTTCTTCATGAAGC
Penk			CGGAGGAGTTGGCCAAGGTGTCTCCATTCACCTGCCTGCTAGTACAA
Penk			AACATGATCGTCCGTGGACTTATGTCTCCCGTTCCCAGTAGCTCTTT
Penk			TTGTTGGTGGCTGTCTTTCGCACGGATTCACCTGCCTGCTAGTACAA
Penk			AACATGATCGTCCGTGGACTTACCCATACCTCTTGCTCATGTCTTCG
Penk			CTTCTTTTGAGGCTTCTCATGAAGCATTCACCTGCCTGCTAGTACAA
Penk			AACATGATCGTCCGTGGACTTACCGTAGCGCTTCTGCAGCTCTTT
Penk			CGTCCCACCCTTCTCATGAAGCCATTCACCTGCCTGCTAGTACAA
Penk			AACATGATCGTCCGTGGACTTACCCATACCTCTTCTGGTAGTCCATC
Penk			GACTCAGCAAAGCGCTTCAGGAAGCATTCACCTGCCTGCTAGTACAA
Penk			AACATGATCGTCCGTGGACTTATTTTCGCCTTCTTCATCGGAGG
Penk			TCTCAGGAACTTCTTTCGAGTAATTCACCTGCCTGCTAGTACAA
Target Gene	Type		Target probe sequences	Group
Homo sapiens-XLOC_010514	smFISH		GCGTGAATAGTCCGATCTGGAACAGGGACATTCATTTGCTTA	#1
XLOC_010514			GCGTGAATAGTCCGATCTGGAAATTCTCCTTGAAGATCATTC
XLOC_010514			GCGTGAATAGTCCGATCTGGAAGGAAGTGCCTCGTCATTCTG
XLOC_010514			GCGTGAATAGTCCGATCTGGAAGCTCCAGTAACTAGCTGACA
XLOC_010514			GCGTGAATAGTCCGATCTGGAAGGCAGAAGCCCAGGGGTACT
XLOC_010514			GCGTGAATAGTCCGATCTGGAAGAAGTAGCCGTGGTGGTTTC
XLOC_010514			GCGTGAATAGTCCGATCTGGAAAGAAGCCCAGGGGTACTCC
XLOC_010514			GCGTGAATAGTCCGATCTGGAAAGTAGCCGTGGTGGTTTCGG
XLOC_010514			GCGTGAATAGTCCGATCTGGAAAAACATGTATCACCCCATCC
XLOC_010514			GCGTGAATAGTCCGATCTGGAAGAGCCTTGTAAATACTGATT
XLOC_010514			GCGTGAATAGTCCGATCTGGAATGCTGGAACCCTTAGGAAAT
XLOC_010514			GCGTGAATAGTCCGATCTGGAACTTTGAAGTTTATCCATGGG
XLOC_010514			GCGTGAATAGTCCGATCTGGAAGATGCTCATTCCTAAAGGGA
XLOC_010514			GCGTGAATAGTCCGATCTGGAAGATGAACAGGCAGAGGCTAG
XLOC_010514			GCGTGAATAGTCCGATCTGGAACACGCCCAGGTGCAGATTGT
XLOC_010514			GCGTGAATAGTCCGATCTGGAATACTGATCTGAAGCAGCAGG
XLOC_010514			GCGTGAATAGTCCGATCTGGAACAACTGAGTTCATTCTGATA
XLOC_010514			GCGTGAATAGTCCGATCTGGAAGGGTCCTGAACTGCCCCAT
XLOC_010514			GCGTGAATAGTCCGATCTGGAAGAATTGAGAATATGAGGAAT
XLOC_010514			GCGTGAATAGTCCGATCTGGAATAGTAACTCAGTAGAAAGAG
XLOC_010514			GCGTGAATAGTCCGATCTGGAAACCAAGTCTCTAGATGATAG
XLOC_010514			GCGTGAATAGTCCGATCTGGAATATGTGAATGCATTGTATCA
XLOC_010514			GCGTGAATAGTCCGATCTGGAATATAGAAATCAAAACGAGCA
XLOC_010514			GCGTGAATAGTCCGATCTGGAATTGCTTTCTGTATTCCCCAG
XLOC_010514			GCGTGAATAGTCCGATCTGGAAACATCCTCCATTGCACCGCA
XLOC_010514			GCGTGAATAGTCCGATCTGGAAGAGTTATCTGGGGTAATGGA
XLOC_010514			GCGTGAATAGTCCGATCTGGAACCTGCACTGGTAACTAGGTG
XLOC_010514			GCGTGAATAGTCCGATCTGGAATTTCTGCCTTCGAACGAATT
XLOC_010514			GCGTGAATAGTCCGATCTGGAACCATTGATATTTCAGGTTGT
XLOC_010514			GCGTGAATAGTCCGATCTGGAAGGAGGTGAACTGTCTACTTC
XLOC_010514			GCGTGAATAGTCCGATCTGGAACACAGACCGGTTAACCATCC
XLOC_010514			GCGTGAATAGTCCGATCTGGAACACAGCTTTCCACCTCATGG
XLOC_010514			GCGTGAATAGTCCGATCTGGAAGATTGTGATGATGGCTTCA
XLOC_010514			GCGTGAATAGTCCGATCTGGAAGATGGATATGTTCCCTAACT
XLOC_010514			GCGTGAATAGTCCGATCTGGAATTACCAAAGGGCATGAGAAC
XLOC_010514			GCGTGAATAGTCCGATCTGGAAGGGACATTTAGGAGGGAGGA
XLOC_010514			GCGTGAATAGTCCGATCTGGAAGCATAGAAACTGGGATGTGG
XLOC_010514			GCGTGAATAGTCCGATCTGGAAGAAAGTTGGTCAGCGGTTTT
Target Gene	Type		Target probe sequences	Group
XLOC_010514	π-FISH rainbow		CCTATCGATCGTTCTGGACTTACAGGGACATTCATTTGCTTA	#1
XLOC_010514			ATTCTCCTTGAAGATCATTCATTCACCTCTTGCTAGCTATCC
XLOC_010514			CCTATCGATCGTTCTGGACTTAGGAAGTGCCTCGTCATTCTG
XLOC_010514			GCTCCAGTAACTAGCTGACAATTCACCTCTTGCTAGCTATCC
XLOC_010514			CCTATCGATCGTTCTGGACTTAGGCAGAAGCCCAGGGGTACT
XLOC_010514			GAAGTAGCCGTGGTGGTTTCATTCACCTCTTGCTAGCTATCC
XLOC_010514			CCTATCGATCGTTCTGGACTTAAGAAGCCCAGGGGTACTCC
XLOC_010514			AGTAGCCGTGGTGGTTTCGGATTCACCTCTTGCTAGCTATCC
XLOC_010514			CCTATCGATCGTTCTGGACTTAAAACATGTATCACCCCATCC
XLOC_010514			GAGCCTTGTAAATACTGATTATTCACCTCTTGCTAGCTATCC
XLOC_010514			CCTATCGATCGTTCTGGACTTATGCTGGAACCCTTAGGAAAT
XLOC_010514			CTTTGAAGTTTATCCATGGGATTCACCTCTTGCTAGCTATCC
XLOC_010514			CCTATCGATCGTTCTGGACTTAGATGCTCATTCCTAAAGGGA
XLOC_010514			GATGAACAGGCAGAGGCTAGATTCACCTCTTGCTAGCTATCC
XLOC_010514			CCTATCGATCGTTCTGGACTTACACGCCCAGGTGCAGATTGT
XLOC_010514			TACTGATCTGAAGCAGCAGGATTCACCTCTTGCTAGCTATCC
XLOC_010514			CCTATCGATCGTTCTGGACTTACAACTGAGTTCATTCTGATA
XLOC_010514			GGGTCCTGAACTGCCCCATATTCACCTCTTGCTAGCTATCC
XLOC_010514			CCTATCGATCGTTCTGGACTTAGAATTGAGAATATGAGGAAT
XLOC_010514			TAGTAACTCAGTAGAAAGAGATTCACCTCTTGCTAGCTATCC
XLOC_010514			CCTATCGATCGTTCTGGACTTAACCAAGTCTCTAGATGATAG
XLOC_010514			TATGTGAATGCATTGTATCAATTCACCTCTTGCTAGCTATCC
XLOC_010514			CCTATCGATCGTTCTGGACTTATATAGAAATCAAAACGAGCA
XLOC_010514			TTGCTTTCTGTATTCCCCAGATTCACCTCTTGCTAGCTATCC
XLOC_010514			CCTATCGATCGTTCTGGACTTAACATCCTCCATTGCACCGCA
XLOC_010514			GAGTTATCTGGGGTAATGGAATTCACCTCTTGCTAGCTATCC
XLOC_010514			CCTATCGATCGTTCTGGACTTACCTGCACTGGTAACTAGGTG
XLOC_010514			TTTCTGCCTTCGAACGAATTATTCACCTCTTGCTAGCTATCC
XLOC_010514			CCTATCGATCGTTCTGGACTTACCATTGATATTTCAGGTTGT
XLOC_010514			GGAGGTGAACTGTCTACTTCATTCACCTCTTGCTAGCTATCC
XLOC_010514			CCTATCGATCGTTCTGGACTTACACAGACCGGTTAACCATCC
XLOC_010514			CACAGCTTTCCACCTCATGGATTCACCTCTTGCTAGCTATCC
XLOC_010514			CCTATCGATCGTTCTGGACTTAGATTGTGATGATGGCTTCA
XLOC_010514			GATGGATATGTTCCCTAACTATTCACCTCTTGCTAGCTATCC
XLOC_010514			CCTATCGATCGTTCTGGACTTATTACCAAAGGGCATGAGAAC
XLOC_010514			GGGACATTTAGGAGGGAGGAATTCACCTCTTGCTAGCTATCC
XLOC_010514			CCTATCGATCGTTCTGGACTTAGCATAGAAACTGGGATGTGG
XLOC_010514			GAAAGTTGGTCAGCGGTTTTATTCACCTCTTGCTAGCTATCC
Mus musculus-Lrmp	π-FISH rainbow		GTTAGGGACGCTCGTGGACTTACCCATCTTCTGGTTCCTGCTCTG	#3
Lrmp			GCACCCTCTTGTCACGTCCAAAGATTCACCTGCTCGCAGGGATTG
Lrmp			GTTAGGGACGCTCGTGGACTTAGTCCCAAGATGGAGCCTTCCGTG
Lrmp			CATTCTGGTACAGTCTAGAAGCTCCATTCACCTGCTCGCAGGGATTG
Lrmp			GTTAGGGACGCTCGTGGACTTACACCATTCTCGTCTGTACTCTGG
Lrmp			GGCTCTCGGAATACAAGTGGTCAATTCACCTGCTCGCAGGGATTG
Lrmp			GTTAGGGACGCTCGTGGACTTACTGTGTGAGATACTCCCTGAGCTG
Lrmp			GAGGATGAAGTCTGTTCAGACGATGATTCACCTGCTCGCAGGGATTG
Lrmp			GTTAGGGACGCTCGTGGACTTAATGTCTGATCCAGACTCACTTGACG
Lrmp			CAAGGTCACCAGAAGCCATGTGCAAATTCACCTGCTCGCAGGGATTG
Lrmp			GTTAGGGACGCTCGTGGACTTAGGCTCTTGCTTCCTCCTCCTTC
Lrmp			GGTGCCTTGCATGGCAGAGGATTCACCTGCTCGCAGGGATTG
Lrmp			GTTAGGGACGCTCGTGGACTTACCCACACTCGTGTAGTCTCCATAAG
Lrmp			GGGATGCAGCCTTGGCCACATTCACCTGCTCGCAGGGATTG
Lrmp			GTTAGGGACGCTCGTGGACTTAGTGGTTCTGAGTTCCTCTCCTGC
Lrmp			CACTGCCCTTCCCTCCGTTTTCATTCACCTGCTCGCAGGGATTG
Lrmp			GTTAGGGACGCTCGTGGACTTAGGCATGGAAATCTCCGTCTCTC
Lrmp			TAACGAGCTTCACAGATGCTTTGGGATTCACCTGCTCGCAGGGATTG
Lrmp			GTTAGGGACGCTCGTGGACTTACACTTCCTTCTCATTAGCTGAAGTG
Lrmp			CAAAGATAACCTGAGGAACTCTGCCATTCACCTGCTCGCAGGGATTG
Lrmp			GTTAGGGACGCTCGTGGACTTACTTCTCCAATGTAAACCAGTCACAC
Lrmp			GGACCTCTCTTCAAGCTTCACCCATTCACCTGCTCGCAGGGATTG
Lrmp			GTTAGGGACGCTCGTGGACTTACACACAGGGGAGTCAGCGACTC
Lrmp			GATTTCCTGAGCCTGGTTGTCCTCTATTCACCTGCTCGCAGGGATTG
Lrmp			GTTAGGGACGCTCGTGGACTTAGGCTGTGCACTGGCTGAGCAGTA
Lrmp			ATCTCAGCCCTGCTGGCCACTATTCACCTGCTCGCAGGGATTG
Lrmp			GTTAGGGACGCTCGTGGACTTACATCACCTCCACCGCTCTACTCAC
Lrmp			CTTCAGGTTCTCCACGTGCTGGAATTCACCTGCTCGCAGGGATTG
Lrmp			GTTAGGGACGCTCGTGGACTTACTCCAGCTCTGCGTGCTCTTTG
Lrmp			CTGCAGCAGTGCTTGCTTCAGATATTCACCTGCTCGCAGGGATTG
Lrmp			GTTAGGGACGCTCGTGGACTTACACTCTTCGAAGAGAAGATGGCTTG
Lrmp			GATTCCTGGGCAAAGAGGCAATGGATTCACCTGCTCGCAGGGATTG
Lrmp			GTTAGGGACGCTCGTGGACTTACAGGATTCTCCAGCTGCTCGACC
Lrmp			GTGCTCACCCTGCTTTGTCCATTCACCTGCTCGCAGGGATTG
Lrmp			GTTAGGGACGCTCGTGGACTTACCAGGAATAGGTGCTGATGAAGCG
Lrmp			CTTCTCTCGTCCTCAGCGTCGGATTCACCTGCTCGCAGGGATTG
Lrmp			GTTAGGGACGCTCGTGGACTTAGCGTCTCTGGCTTTCACGTC
Lrmp			CCTCTTCGCCTTGTGGTTCTGGATTCACCTGCTCGCAGGGATTG
Lrmp			GTTAGGGACGCTCGTGGACTTAGAAAGGCTGGGCTTCCTGGTC
Lrmp			GCCAATGTGCTGCTTCTCCTCTCATTCACCTGCTCGCAGGGATTG
Lrmp			GTTAGGGACGCTCGTGGACTTACACTGAGCTGCAGATTGTGCCC
Lrmp			CTGCAGGTGAGTGACCCAGGAAGATTCACCTGCTCGCAGGGATTG
Lrmp			GTTAGGGACGCTCGTGGACTTACGTGAGCCAGAGTGCTCTGTTG
Lrmp			CTGCGATCAGTATGATGATGAGCCATTCACCTGCTCGCAGGGATTG
Lrmp			GTTAGGGACGCTCGTGGACTTAGTGTTCTAGAGACAGCCAGGAGTCC
Lrmp			CCGAGTCTGGTAAATGGCCATAAGAATTCACCTGCTCGCAGGGATTG
Mus musculus-Ptpru	π-FISH rainbow		GTTAGGGACGCTCGTGGACTTAGCTCAGGGTCTGGAAGATGATGTG	#3
Ptpru			CTGCACACAATGGGTGTCGTTCTATTCACCTGCTCGCAGGGATTG
Ptpru			GTTAGGGACGCTCGTGGACTTACGTGGGATCCGGTCATATTCCACAC
Ptpru			CTCAGCCTGGTGCCACTGACGATTCACCTGCTCGCAGGGATTG
Ptpru			GTTAGGGACGCTCGTGGACTTACCTCAAACAGCACCTGATACTCATT
Ptpru			CTTGTGGTCTGGGGAGATGAGGATTCACCTGCTCGCAGGGATTG
Ptpru			GTTAGGGACGCTCGTGGACTTAGCAAGATGTCGTCTAAGCCTATG
Ptpru			CTTTGCGCAGGGATAGCTGAAGATTCACCTGCTCGCAGGGATTG
Ptpru			GTTAGGGACGCTCGTGGACTTACCTGCATTGACCTCCACGTCC
Ptpru			CCATGCATTGGAAGGATGCGTTCTGATTCACCTGCTCGCAGGGATTG
Ptpru			GTTAGGGACGCTCGTGGACTTACGCTGCAGGAAGAAGTGTTCTGC
Ptpru			CAGGCACCAGCACTCCACTCTGATTCACCTGCTCGCAGGGATTG
Ptpru			GTTAGGGACGCTCGTGGACTTACTACCGAGGCCAGCGGAAAAGT
Ptpru			GGTACAGATCCTGCTCTGAGCGATTCACCTGCTCGCAGGGATTG
Ptpru			GTTAGGGACGCTCGTGGACTTAAAAGTTGGAGACGCCAGCACCA
Ptpru			GGAGGCTCTTTGACGATGAGCTCTGATTCACCTGCTCGCAGGGATTG
Ptpru			GTTAGGGACGCTCGTGGACTTAGAGCTGGATAATGAGGTAGGTGGG
Ptpru			GTCGCCAATGATGGAGTTGGTGTATTCACCTGCTCGCAGGGATTG
Ptpru			GTTAGGGACGCTCGTGGACTTAGCTTGTAGGTCTGCAGGTTGACAG
Ptpru			CTCAGTGTCTGGGTCCAGATGCCACATTCACCTGCTCGCAGGGATTG
Ptpru			GTTAGGGACGCTCGTGGACTTACTCAGCAAAAGCCAGACCTTTG
Ptpru			GTCAGCTGGCGAGCCTGGAATTCACCTGCTCGCAGGGATTG
Ptpru			GTTAGGGACGCTCGTGGACTTAGCGTAGGTATGACAACGTGTGACAT
Ptpru			GGTGTAGCGATAGCAAAGGGACACATTCACCTGCTCGCAGGGATTG
Ptpru			GTTAGGGACGCTCGTGGACTTAGGATGGTCTGGTTGTGGCTG
Ptpru			CGCTCCATCTTCACACACTCCATTCACCTGCTCGCAGGGATTG
Ptpru			GTTAGGGACGCTCGTGGACTTATGTTTCTGAATGGCAGCAGATTCTT
Ptpru			GTTTGTGAGAATCAGACGCACGTGGATTCACCTGCTCGCAGGGATTG
Ptpru			GTTAGGGACGCTCGTGGACTTAGTCTGGAAGGTGACCTCCTTGCC
Ptpru			CAATCCCACCAGGCACATCTTCATCATTCACCTGCTCGCAGGGATTG
Ptpru			GTTAGGGACGCTCGTGGACTTATGTCCTCCAGTGGAGTGAAGGTTAG
Ptpru			GGCTCCTCCCACTTGAGAAAGATCATTCACCTGCTCGCAGGGATTG
Ptpru			GTTAGGGACGCTCGTGGACTTAGGACTCAATGCTTTGGTAGCTGATC
Ptpru			CACGTTCACTGCTGGGTCTGATTCACCTGCTCGCAGGGATTG
Ptpru			GTTAGGGACGCTCGTGGACTTAGGGATGCAGGTTGGAGAAGACGTG
Ptpru			GCACGGAGAACAGATACGTGGTGCATTCACCTGCTCGCAGGGATTG
Ptpru			GTTAGGGACGCTCGTGGACTTAGGTGGTTATCTCAGTGAGAGCC
Ptpru			AATCAAAGCTGGGAGCTGAGATGTATTCACCTGCTCGCAGGGATTG
Ptpru			GTTAGGGACGCTCGTGGACTTAGTGTTCTCGGACTCGCCCAG
Ptpru			GGCCTCAACAGCACAGTGATATTCACCTGCTCGCAGGGATTG
Ptpru			GTTAGGGACGCTCGTGGACTTACTGGTAGACGCTGATGGGG
Ptpru			CCGCTCTTCCTCCACAACCAATTCACCTGCTCGCAGGGATTG
Ptpru			GTTAGGGACGCTCGTGGACTTACGAGAAGCAGTCCTGAGCTCCG
Ptpru			GCCGTCTCAAAGGTCAGAGGTAATTCACCTGCTCGCAGGGATTG
Ptpru			GTTAGGGACGCTCGTGGACTTACCCAAAGTAGTGCACCAGGC
Ptpru			GCTGCTGGCAGCCAGTTCAGATTCACCTGCTCGCAGGGATTG
Ptpru			GTTAGGGACGCTCGTGGACTTAGTTGTCACCCACGGTGAAGGG
Ptpru			GGTTCCAGAAGCCACGATAGGTCTATTCACCTGCTCGCAGGGATTG
Ptpru			GTTAGGGACGCTCGTGGACTTAGATGAGATAGGCCTTTCTGGGCTC
Ptpru			GGTGGCTTGCTGCCTGGAAATATTCACCTGCTCGCAGGGATTG
Mus musculus-Gad1	π-FISH rainbow		CCTATCGATCGTTCTGGACTTACAGGGCTGCTTCCTTGCTTGCACGA	#1
Gad1			ACAGGAGTACGTGCTGGGTGTCACCATTCACCTCTTGCTAGCTATCC
Gad1			CCTATCGATCGTTCTGGACTTAGATGCCATCAGCTCGGTGGTCTTGG
Gad1			AGGAGGTTGCAGGCGAAGGAGTGGAATTCACCTCTTGCTAGCTATCC
Gad1			CCTATCGATCGTTCTGGACTTAGCCACACCAAGTATCATACGTTGTA
Gad1			AGTTTTCTGGTGCATCCATGGGCTAATTCACCTCTTGCTAGCTATCC
Gad1			CCTATCGATCGTTCTGGACTTAAGGCTATTGGTCCTTTGTAAGAAGC
Gad1			CGCTCACAAGACGACTCTTCTCTTCATTCACCTCTTGCTAGCTATCC
Gad1			CCTATCGATCGTTCTGGACTTAACAGGTTGGAGAAGTCGGTCTCTGT
Gad1			CTTAGCTGGAAGCAGATCTTGAGCAATTCACCTCTTGCTAGCTATCC
Gad1			CCTATCGATCGTTCTGGACTTAGTCTACCACTTCCAGCAAGAACTGC
Gad1			GTCTTGCGGACATAGTTGAGGAGTAATTCACCTCTTGCTAGCTATCC
Gad1			CCTATCGATCGTTCTGGACTTATGGGTGGTGGAAATCCAGAACCTTG
Gad1			CCTTCCATGCCTTCCAGCAACTGGTATTCACCTCTTGCTAGCTATC
Gad1			CCTATCGATCGTTCTGGACTTACAACCAGGATCTGCTCCAGAGACTC
Gad1			CCCGTACTTCAGGGTGTCTCTACAGATTCACCTCTTGCTAGCTATCC
Gad1			CCTATCGATCGTTCTGGACTTAATCCAAACCAGTAGAGAGCTGGTTG
Gad1			AGCCATTCACCAGCTAAACCAATGAATTCACCTCTTGCTAGCTATCC
Gad1			CCTATCGATCGTTCTGGACTTAGGGTGCAATTTCATATGTGAACATA
Gad1			GTAATCTGTTCCATGAGAACAAACAATTCACCTCTTGCTAGCTATCC
Gad1			CCTATCGATCGTTCTGGACTTACCATGATGCTGTACATATTGGATAT
Gad1			TTCTGGGAAGTACTTGTAACGAGCAATTCACCTCTTGCTAGCTATCC
Gad1			CCTATCGATCGTTCTGGACTTATGTTCTGAGGTGAAGAGGACCAGTT
Gad1			CGGCTTTCTTTATGGAATAGTGACTATTCACCTCTTGCTAGCTATCC
Gad1			CCTATCGATCGTTCTGGACTTATGCCTGCGGTTGCATTGACATAAAG
Gad1			TGGATCGAATGCTCCGTAAACAGTCATTCACCTCTTGCTAGCTATCC
Gad1			CCTATCGATCGTTCTGGACTTACCATCATCTTGTGAGGGTTCCAGGT
Gad1			AATGGCAGAGCACTGGAGCAGCACGATTCACCTCTTGCTAGCTATCC
Gad1			CCTATCGATCGTTCTGGACTTACCTGCACACATCTGGTTGCATCCTT
Gad1			ACTGCTTGTCTGGCTGGAAGAGGTAATTCACCTCTTGCTAGCTATCC
Gad1			CCTATCGATCGTTCTGGACTTACCAGAACTTGAAGATGTCCACATGG
Gad1			ACGGTGCCCTTTGCTTTCCACATCAATTCACCTCTTGCTAGCTATCC
Gad1			CCTATCGATCGTTCTGGACTTACATTTGTGTGCTCAGGCTCACCATC
Gad1			GCTTTGTGGAATGTACCAGAAACAGATTCACCTCTTGCTAGCTATCC
Gad1			CCTATCGATCGTTCTGGACTTAGATCTTGGGAGCCACCCTGTGTAGC
Gad1			GTTCCTGACTCCATCATCAGAGCTTATTCACCTCTTGCTAGCTATCC
Gad1			CCTATCGATCGTTCTGGACTTATGAGGAAATCGATGTCAGACTGGGT
Gad1			CCTGACCCAACCTCTCTATCTCCTCATTCACCTCTTGCTAGCTATCC
Gad1			CCTATCGATCGTTCTGGACTTACAGAGCTGTGCTCTAGGGTACCAGA
Gad1			GATGGCCTAGATGTGTCAGCTACTGATTCACCTCTTGCTAGCTATCC
Gad1			CCTATCGATCGTTCTGGACTTACTTATGTGAAATGTGACAAATATTC
Gad1			TTTCCCCACTAGCTCTAACAAACAAATTCACCTCTTGCTAGCTATCC
Mus musculus-Slc17a7	π-FISH rainbow		GTTAGGGACGCTCGTGGACTTAGGAACTCCATGGTGGCTGTGCC	#3
Slc17a7			CCAGCTTCCGAAACTCCTCCTGCATTCACCTGCTCGCAGGGATTG
Slc17a7			GTTAGGGACGCTCGTGGACTTACAAAGCAGGTGCAGTCCACCACAGG
Slc17a7			CGATGATGTAGCGACGAGGGAGGATTCACCTGCTCGCAGGGATTG
Slc17a7			GTTAGGGACGCTCGTGGACTTACCAGGTTGCAGCGGATGCCAAAG
Slc17a7			GTTGACCATGGACACGATGGCCACGATTCACCTGCTCGCAGGGATTG
Slc17a7			GTTAGGGACGCTCGTGGACTTAGGCTTTCTGCACCACCACGTGG
Slc17a7			CAGTCTCTGGATCCCAGTTGAACTATTCACCTGCTCGCAGGGATTG
Slc17a7			GTTAGGGACGCTCGTGGACTTACCAAAGACCCTGTTGGCTGCGAAT
Slc17a7			GGGTGGAGGTAGCCACAATGGCAAAATTCACCTGCTCGCAGGGATTG
Slc17a7			GTTAGGGACGCTCGTGGACTTAACGAAGATGACACAGCCATAGTGAA
Slc17a7			CCTCCACCAATCCCTGAAGGATCCTATTCACCTGCTCGCAGGGATTG
Slc17a7			GTTAGGGACGCTCGTGGACTTACGTTGCCAGCCGACTCCGTTCTAAG
Slc17a7			CCAGCATAGGAACCGCAAAAGGCTGATTCACCTGCTCGCAGGGATTG
Slc17a7			GTTAGGGACGCTCGTGGACTTACTCCATCCTGAATACTGCACAAGGA
Slc17a7			GCTGCCATAGACATAGAAGACAGAATTCACCTGCTCGCAGGGATTG
Slc17a7			GTTAGGGACGCTCGTGGACTTACGGTGACTCATAGGAGACAAGCAAC
Slc17a7			TCCTCAGAGATGCTGGGGTGCAGTGATTCACCTGCTCGCAGGGATTG
Slc17a7			GTTAGGGACGCTCGTGGACTTACGTAACAGGGTTCATGAGCTTGGC
Slc17a7			GCCTCCAGGGTGTGTTAAACTATTCACCTGCTCGCAGGGATTG
Slc17a7			GTTAGGGACGCTCGTGGACTTAGCAAAAGTTCGCAACGATGATGGCA
Slc17a7			GAGCAGGTAGAAGGTCCAGCTGCATTCACCTGCTCGCAGGGATTG
Slc17a7			GTTAGGGACGCTCGTGGACTTAGATGGTCATGACAAGGTGAGGCAGC
Slc17a7			CGATCTGGCCTCCAATGGGTACGAATTCACCTGCTCGCAGGGATTG
Slc17a7			GTTAGGGACGCTCGTGGACTTAGTAGTGGACATTATGTGACGACTGC
Slc17a7			CGCAGTTCATGAGCTTTCGCACGTTATTCACCTGCTCGCAGGGATTG
Slc17a7			GTTAGGGACGCTCGTGGACTTAACCAGCAGCAGCGTGGCTTCCAT
Slc17a7			CCCTTGGAGTGCGAGTATCCGACATTCACCTGCTCGCAGGGATTG
Slc17a7			GTTAGGGACGCTCGTGGACTTAACCCAGAGATGGCAAAGCCACTGAA
Slc17a7			GCGATGTCCAAGTGGTTCACGTTAATTCACCTGCTCGCAGGGATTG
Slc17a7			GTTAGGGACGCTCGTGGACTTAGCGTCTTGTGCTTGGTCATTGCACC
Slc17a7			GAGGAACACGTACTGCCACTCCTCCATTCACCTGCTCGCAGGGATTG
Slc17a7			GTTAGGGACGCTCGTGGACTTAACACTTCTCCTCGCTCATCTCCTCC
Slc17a7			CAGCTGGTCGTGGCCAACAAAGCATTCACCTGCTCGCAGGGATTG
Slc17a7			GTTAGGGACGCTCGTGGACTTAGAGTGGAAGTCCTGGAAACTGCC
Slc17a7			CCGCTCAGGCTAGAGGTGTATATTCACCTGCTCGCAGGGATTG
Slc17a7			GTTAGGGACGCTCGTGGACTTAGAGGACTTGCATCTTAAGCCTGAGG
Slc17a7			CTGGTCGGACAGCACTGGGAACAAGATTCACCTGCTCGCAGGGATTG
Mus musculus-Rasgrf2	First round of multiplexed π-FISH rainbow		GTTAGGGACGCTCGTGGACTTAAGAGCGAACCACTTCTCGTGCCAGC	#3
Rasgrf2			CGAAGTAAAAGAGCACATTCTGGTAATTCACCTGCTCGCAGGGATTG
Rasgrf2			AATCCGATTGGAACTGGACTTATTCTGCATTAGCACTTCCCTCTCGA	#2
Rasgrf2			CCACAATCTGAACTAGATGAATGTAATTCACCTCAAGGTTAGCCTAA
Rasgrf2			GTTAGGGACGCTCGTGGACTTACGAGTTGATGTCGGAGTTGGTTGGT	#3
Rasgrf2			CCTTTCGATTTCGGTATCTTGATCTATTCACCTGCTCGCAGGGATTG
Rasgrf2			AATCCGATTGGAACTGGACTTAGTTCCTTGGTCTTATTAAGAGCAAC	#2
Rasgrf2			TTGATGGACGTGGTACGGACGCATCATTCACCTCAAGGTTAGCCTAA
Rasgrf2			GTTAGGGACGCTCGTGGACTTACTTCTTAATCTTCTTGATGTCTGGA	#3
Rasgrf2			AGCCACCCTCTCATGAAGCTCTGAAATTCACCTGCTCGCAGGGATTG
Rasgrf2			AATCCGATTGGAACTGGACTTAGGAGAACAAATGTAGTCCTGCACGA	#2
Rasgrf2			TTCTCTTCCTCATGCTCTCTGCATGATTCACCTCAAGGTTAGCCTAA
Rasgrf2			GTTAGGGACGCTCGTGGACTTATAAAGCTGGTGTACATACTCCGTCT	#3
Rasgrf2			GCCTGAGGAAACCGTTCACCAGGATATTCACCTGCTCGCAGGGATTG
Rasgrf2			AATCCGATTGGAACTGGACTTAAAATGCTGCTGACGTCATCGTGGTT	#2
Rasgrf2			GAACATGATTGTTTCACTGTTGAGAATTCACCTCAAGGTTAGCCTAA
Rasgrf2			GTTAGGGACGCTCGTGGACTTAAATTTGCCAGCCTTGCCTTTAGTCC	#3
Rasgrf2			TAGATCCGCTAAAACCAAAGTAGGCATTCACCTGCTCGCAGGGATTG
Rasgrf2			AATCCGATTGGAACTGGACTTAATTCTTGATAAATGTTCAGCATGGG	#2
Rasgrf2			GAGGCTGTACTGGTGATTACGTACAATTCACCTCAAGGTTAGCCTAA
Rasgrf2			GTTAGGGACGCTCGTGGACTTAAGGTCAAGAACGTCTCCAGCATCCT	#3
Rasgrf2			ATACCTGGGAATCTGAAACATTGGGATTCACCTGCTCGCAGGGATTG
Rasgrf2			AATCCGATTGGAACTGGACTTAAGCTTGGACTTAGCGAACTCCAGAC	#2
Rasgrf2			CATGCATCACTCTGGACAGTTCCTCATTCACCTCAAGGTTAGCCTAA
Rasgrf2			GTTAGGGACGCTCGTGGACTTATACGATCATCCTCTCAATGGCGAGA	#3
Rasgrf2			GTGTCCAGCAAAATGTCACAGCCCTATTCACCTGCTCGCAGGGATTG
Rasgrf2			AATCCGATTGGAACTGGACTTATTCGTGAATAAGAAACACTGTCTCT	#2
Rasgrf2			AACTTCGTGTACAAATCAGAAAGTGATTCACCTCAAGGTTAGCCTAA
Rasgrf2			GTTAGGGACGCTCGTGGACTTAGGCAGCGTCAGGAGGCTCCACTACG	#3
Rasgrf2			GGTGCCAATAAGACCACAGTGAAAGATTCACCTGCTCGCAGGGATTG
Rasgrf2			AATCCGATTGGAACTGGACTTAATCAATCCGTTACATCGTATATTGT	#2
Rasgrf2			TGGAATTCTCTTCAAAGACTATAGTATTCACCTCAAGGTTAGCCTAA
Rasgrf2			GTTAGGGACGCTCGTGGACTTACTGAGAGCTTTGCCAGCACTACGGT	#3
Rasgrf2			GGAGGTGAAAGGCCTCTTGTAGATGATTCACCTGCTCGCAGGGATTG
Rasgrf2			AATCCGATTGGAACTGGACTTAAGGAAGACGTCAAAGACAGCTTTCT	#2
Rasgrf2			GTCCAAGGCTCCAATCCTTGAGTTCATTCACCTCAAGGTTAGCCTAA
Rasgrf2			GTTAGGGACGCTCGTGGACTTACGATTGCAAAAGCAGAAGCAGGTGA	#3
Rasgrf2			ACTCCCATGTCCTGCTGCAGCTGTGATTCACCTGCTCGCAGGGATTG
Rasgrf2			AATCCGATTGGAACTGGACTTATGAACTCCTTGTCACATGTTCTCTC	#2
Rasgrf2			TCGATTGGTGGCTGTTCTCCGTATGATTCACCTCAAGGTTAGCCTAA
Mus musculus-Cux2	First round of multiplexed π-FISH rainbow		GTTAGGGACGCTCGTGGACTTACCTCAGCCTGGAAGCTCTTCAGCAC	#3
Cux2			CCGACTTCTTTTACTGAGAGCCACCATTCACCTGCTCGCAGGGATTG
Cux2			AACATGATCGTCCGTGGACTTAATTGCTTATAAACACTCAGGAACGC	#4
Cux2			TGGGACAGGGTCTGGTGCTTCAATCATTCACCTGCCTGCTAGTACAA
Cux2			GTTAGGGACGCTCGTGGACTTAACCTGGCAGGTGGTTACCGTTGGCT	#3
Cux2			GTGTCTGTCACGAGGGTGTCCTCGGATTCACCTGCTCGCAGGGATTG
Cux2			AACATGATCGTCCGTGGACTTAACTTCTTGGAGACCCTTCTGTCTCT	#4
Cux2			CCAGCCTGGCTGCCAAGGTGATGTGATTCACCTGCCTGCTAGTACAA
Cux2			GTTAGGGACGCTCGTGGACTTACTCCTCAGCTCCAGCAGCTCTGTCT	#3
Cux2			TGGAAGCAGCCTCCTCATCGTATTTATTCACCTGCTCGCAGGGATTG
Cux2			AACATGATCGTCCGTGGACTTAGTCCTTCAACAGCCTCAGGATCTCT	#4
Cux2			CCGAAGGCTTTCCACCTCACGCTGGATTCACCTGCCTGCTAGTACAA
Cux2			GTTAGGGACGCTCGTGGACTTAGTCCTTCAACAGCCTCAGGATCTCT	#3
Cux2			TGCAGGGAATGTCGAAGCTGCTGGGATTCACCTGCTCGCAGGGATTG
Cux2			AACATGATCGTCCGTGGACTTAGCCAGCTTCATGGCTCTCAGGATGC	#4
Cux2			TCTGTGGGAGGCTGCAGGTGCTGGAATTCACCTGCCTGCTAGTACAA
Cux2			GTTAGGGACGCTCGTGGACTTAGGAAGAAGACATCCTTGGCCACAAG	#3
Cux2			CTTCTCCAGTAGGAACTTCTGTGTGATTCACCTGCTCGCAGGGATTG
Cux2			AACATGATCGTCCGTGGACTTAATCCTCCGAGGGGTCTTCCTCAGG	#4
Cux2			TGCCCAGTGAGCCCTTGATGGAGTATTCACCTGCCTGCTAGTACAA
Cux2			GTTAGGGACGCTCGTGGACTTAGGCTTGGCACCACCGTAGAAAGTCG	#3
Cux2			GCACGGAGGCAGCAGGAGCTGATGGATTCACCTGCTCGCAGGGATTG
Cux2			AACATGATCGTCCGTGGACTTAAGCCGTGTCCAGCTGCTCCTCCTCT	#4
Cux2			TGCTCCTTCACCTGAAAGGCGATCTATTCACCTGCCTGCTAGTACAA
Cux2			GTTAGGGACGCTCGTGGACTTATCCTTGCCTTTCACCGTGAGCTTAC	#3
Cux2			GGAACTGCTTCATCTTGATGAAGGGATTCACCTGCTCGCAGGGATTG
Cux2			AACATGATCGTCCGTGGACTTAGCCTGTCTCAGGTGTGCGGATTCTC	#4
Cux2			AGGATGCTCTTGATGGCGTCGTCCGATTCACCTGCCTGCTAGTACAA
Cux2			GTTAGGGACGCTCGTGGACTTAATCTTCCGAGGTGCTGGAGGAGGCT	#3
Cux2			GCTTGTTCCAGAATGTTCTTGATGGATTCACCTGCTCGCAGGGATTG
Cux2			AACATGATCGTCCGTGGACTTAGATGATCCGCTGCACAAATGCAGCG	#4
Cux2			CCGATCTCCGACTTCACCTTGCATTCACCTGCCTGCTAGTACAA
Cux2			GTTAGGGACGCTCGTGGACTTACTGATGCCCAGTGGTGGTCAAAGTA	#3
Cux2			ATAGGGACGGCTGAGCAAACCACGGATTCACCTGCTCGCAGGGATTG
Cux2			AACATGATCGTCCGTGGACTTACGTGTCAACTCCAGCGTGTCTACCT	#4
Cux2			TCTTGGCTAGCTTCTCCTTGACCTGATTCACCTGCCTGCTAGTACAA
Cux2			GTTAGGGACGCTCGTGGACTTACGTGACAGCATGTCACTCACGCTAC	#3
Cux2			GTGTCAGCTTGCTCCATGGCTTTGGATTCACCTGCTCGCAGGGATTG
Cux2			AACATGATCGTCCGTGGACTTAGGTGATGGAGTATGTGTCCAGCTCT	#4
Cux2			TCGGTGAGGACCTCCTTGACTCTCTATTCACCTGCCTGCTAGTACAA
Mus musculus-Rorb	First round of multiplexed π-FISH rainbow		CCTATCGATCGTTCTGGACTTAACACGTGATGACTCCGTAGTGGATC	#1
Rorb			CTCCTGAAGAATCCCTTGCAGCCTTATTCACCTCTTGCTAGCTATCC
Rorb			AACATGATCGTCCGTGGACTTAGGCAGGAGTAAGAGGCATTGTTCTG	#4
Rorb			GTCAATTAAACAGTTTCTCTGCCTTATTCACCTGCCTGCTAGTACAA
Rorb			CCTATCGATCGTTCTGGACTTAATTCCTAGGGCAAGACACTTCTGCA	#1
Rorb			TCCCGAACTTTACAGCATCTCTTGAATTCACCTCTTGCTAGCTATCC
Rorb			AACATGATCGTCCGTGGACTTATTCTGCACCTCAGCATACAGGCTGT	#4
Rorb			GCTGCTCCTGCAGCCTTTGCTGATGATTCACCTGCCTGCTAGTACAA
Rorb			CCTATCGATCGTTCTGGACTTATGCTAATGCTGCTGCTGTACACCCT	#1
Rorb			CTCGGTGTTCAGGTTGCTGAGGCCAATTCACCTCTTGCTAGCTATCC
Rorb			AACATGATCGTCCGTGGACTTAAGTCATGTCCAGTCCTGACTGATCG	#4
Rorb			GGTTCTTGCTTTATCTGTTTGATCCATTCACCTGCCTGCTAGTACAA
Rorb			CCTATCGATCGTTCTGGACTTACAAGTTGGGTACAGATGTGAGGTCA	#1
Rorb			CCGTTGTTGAAAGAGCTATAGGTAAATTCACCTCTTGCTAGCTATCC
Rorb			AACATGATCGTCCGTGGACTTATTCGATCGATCTCAGACATTGTTAT	#4
Rorb			ATGGGACTTAATGATGTTCTGTGCAATTCACCTGCCTGCTAGTACAA
Rorb			CCTATCGATCGTTCTGGACTTATGATGGAGTTCTTCCATGGTGTACT	#1
Rorb			CGTAGGTGTGGGTCTGCCATGCCAGATTCACCTCTTGCTAGCTATCC
Rorb			AACATGATCGTCCGTGGACTTAGCCTCCCTGGACTTGCTTTGATACG	#4
Rorb			TCTGGATGGCACACTGCTGCCACAGATTCACCTGCCTGCTAGTACAA
Rorb			CCTATCGATCGTTCTGGACTTAGACACAGCTCCATGAAGCCTGTTAT	#1
Rorb			CTTCAGAAGTAAGATCTGATCGTTCATTCACCTCTTGCTAGCTATCC
Rorb			AACATGATCGTCCGTGGACTTAACGACACATTCTCACTAAAACCACT	#4
Rorb			ACAGTGTTGTTTAATGGGTTGAAGGATTCACCTGCCTGCTAGTACAA
Rorb			CCTATCGATCGTTCTGGACTTAGCTTTGAACATTTGCATTCCTCCAT	#1
Rorb			CATTCACTAGGTCATCCGAACCTAAATTCACCTCTTGCTAGCTATCC
Rorb			AACATGATCGTCCGTGGACTTAGTCAGCTGCAAGGAACACAGATTCT	#4
Rorb			AGGAGAACAGAGCAATCTCTTCCTCATTCACCTGCCTGCTAGTACAA
Rorb			CCTATCGATCGTTCTGGACTTATCTTCTGAATCACATGTTGCAGTGC	#1
Rorb			TGCCAGGGTCTCATCATCCAGGTGGATTCACCTCTTGCTAGCTATCC
Rorb			AACATGATCGTCCGTGGACTTAGACTGCTTAAATACCTGCAGCTTCT	#4
Rorb			ACAGTGTATTCACTATGTCTGGATGATTCACCTGCCTGCTAGTACAA
Rorb			CCTATCGATCGTTCTGGACTTACAGGATTAAAGAGCTCCTTGTACAA	#1
Rorb			CCTTCATTTGCAGACCGCAGCACAGATTCACCTCTTGCTAGCTATCC
Rorb			AACATGATCGTCCGTGGACTTAGCGATGCATTCCATGACTCTGAGAG	#4
Rorb			ATGAACACATTGCTTTTGTCTTAACATTCACCTGCCTGCTAGTACAA
Rorb			CCTATCGATCGTTCTGGACTTAAATTCTATAAACAGTTGTCTCCAAA	#1
Rorb			TCTGTTTGTGTATATATCTACAATAATTCACCTCTTGCTAGCTATCC
Rorb			AACATGATCGTCCGTGGACTTAGAATTTGCACATGCATCAACTACCT	#4
Rorb			CAGTACTTTCCAAGACAGTTAGTTAATTCACCTGCCTGCTAGTACAA
Mus musculus-Plcxd2	First round of multiplexed π-FISH rainbow		CCTATCGATCGTTCTGGACTTATCACGCCAGTCTTTTCAAGATCCTT	#1
Plcxd2			TCTCTAAACATTTCAGAGCACATGGATTCACCTCTTGCTAGCTATCC
Plcxd2			AATCCGATTGGAACTGGACTTAAGTGCCACTCACTCTGTGGTCATCA	#2
Plcxd2			GTCCACGATTTAGACAGGCTCAGTCATTCACCTCAAGGTTAGCCTAA
Plcxd2			CCTATCGATCGTTCTGGACTTAATCCTGAGTTTCCTTCTGGCCTTTC	#1
Plcxd2			TGGGATTGGGAGAGCAGATGGTACCATTCACCTCTTGCTAGCTATCC
Plcxd2			AATCCGATTGGAACTGGACTTAGCAGACCTCCGAGGCTGTCTTT	#2
Plcxd2			AGCGAGGCCATCCAGTCGGCATATTCACCTCAAGGTTAGCCTAA
Plcxd2			CCTATCGATCGTTCTGGACTTAGAGCCTGGGATTGCCAGATTGGAAA	#1
Plcxd2			CTACCCAGTAGCTGAATGAATCATGATTCACCTCTTGCTAGCTATCC
Plcxd2			AATCCGATTGGAACTGGACTTAAGTTACAGACCATTTCTTCATTAAC	#2
Plcxd2			AGCTGCTCCCTGAAGGTCAGGTTCTATTCACCTCAAGGTTAGCCTAA
Plcxd2			CCTATCGATCGTTCTGGACTTAAGTGTCTCCAGGCTTGGAAGACACC	#1
Plcxd2			CCGTGGATGAAGTAGATCTCCTGGTATTCACCTCTTGCTAGCTATCC
Plcxd2			AATCCGATTGGAACTGGACTTATGAGGAAGGCATCAATCTCCATCAA	#2
Plcxd2			GAAGATGATCTCTTGAGGGTGCTGAATTCACCTCAAGGTTAGCCTAA
Plcxd2			CCTATCGATCGTTCTGGACTTAGGTGGCTCTCATCCATGGCATAGAA	#1
Plcxd2			CTGGATCCGCAGAACCAGGCATTTGATTCACCTCTTGCTAGCTATCC
Plcxd2			AATCCGATTGGAACTGGACTTATTCCACGCTGCAGGCTGGGCACAGC	#2
Plcxd2			TCCCACAGACTCCGCAGTGTCATGCATTCACCTCAAGGTTAGCCTAA
Plcxd2			CCTATCGATCGTTCTGGACTTATTGCTTGTAGAAGGGACAGTGGTAG	#1
Plcxd2			TTCTTCCCTGGCCACAGGAATGGGTATTCACCTCTTGCTAGCTATCC
Plcxd2			AATCCGATTGGAACTGGACTTAGGATCAGTTTCTGCACACTCGTGGT	#2
Plcxd2			CTCACTCAGGGTGGTCTCCAAGAAGATTCACCTCAAGGTTAGCCTAA
Plcxd2			CCTATCGATCGTTCTGGACTTATGAGGATGGCCTGGGAGACATGGAA	#1
Plcxd2			TCGAGCAATAGTCTTCACTCTTGGCATTCACCTCTTGCTAGCTATCC
Plcxd2			AATCCGATTGGAACTGGACTTAATTCCTGTGAACTAGTGTGTTCTTG	#2
Plcxd2			TTCACCCAATCAAGGATGGCAGGGAATTCACCTCAAGGTTAGCCTAA
Plcxd2			CCTATCGATCGTTCTGGACTTAGAAGTCAGATGTGATGATGTTGACA	#1
Plcxd2			GTCGTGGCAAAGTCTATCAGGTCCAATTCACCTCTTGCTAGCTATCC
Plcxd2			AATCCGATTGGAACTGGACTTACAGAGCTCGATCCTCTAGGAGGTCG	#2
Plcxd2			AACAAAGCATGAATTCAACACTTAGATTCACCTCAAGGTTAGCCTAA
Plcxd2			CCTATCGATCGTTCTGGACTTAGAATCCTACCTTATATCAACAACCT	#1
Plcxd2			TGAGTCATCTTTCCTAGAACCCTCTATTCACCTCTTGCTAGCTATCC
Plcxd2			AATCCGATTGGAACTGGACTTACATGCATTCTTCTCTTAGACTTAAG	#2
Plcxd2			GAGATCCTGATGTTAACCATAGGAAATTCACCTCAAGGTTAGCCTAA
Plcxd2			CCTATCGATCGTTCTGGACTTACTGAAAAGGATGCTTCCATCTTCCA	#1
Plcxd2			TTAGGATGTTGCATAGCCCACAGAAATTCACCTCTTGCTAGCTATCC
Plcxd2			AATCCGATTGGAACTGGACTTATTCACACAGGCTCAAATGACCACAG	#2
Plcxd2			ACCAGGAATGCCTTTCTGACTTAGTATTCACCTCAAGGTTAGCCTAA
Plcxd2			CCTATCGATCGTTCTGGACTTAAGACCTGGTTCTTGGCTCCATAGGA	#1
Plcxd2			AGTGGTGATACTGTACAGTTCATGAATTCACCTCTTGCTAGCTATCC
Plcxd2			AATCCGATTGGAACTGGACTTACCAACATGCATGTTTAGTCTGTATT	#2
Plcxd2			CGAAATCAAAGAACTCTGGCATGCAATTCACCTCAAGGTTAGCCTAA
Mus musculus-Kcnk2	First round of multiplexed π-FISH rainbow		GTTAGGGACGCTCGTGGACTTAAGCAGACTTGGGATCCAGCAAGTCA	#3
Kcnk2			GAGAGCCTCGGTTTGGAGTTCTGAGATTCACCTGCTCGCAGGGATTG
Kcnk2			GTTAGGGACGCTCGTGGACTTAAAATCGTGGAGACTGTCTTCCATT
Kcnk2			ATCAGGTAGAGGACGACCACCAGGATTCACCTGCTCGCAGGGATTG
Kcnk2			GTTAGGGACGCTCGTGGACTTACTGAGGCTGCTCCAATGCCTTGAAC
Kcnk2			ACAATGGTGGTCCTCTGGGAAATCTATTCACCTGCTCGCAGGGATTG
Kcnk2			GTTAGGGACGCTCGTGGACTTAGTGGAGTTGACGCAGGCATGCTGGG
Kcnk2			TTTGCTGGATGAGTTCGTCCAGCTCATTCACCTGCTCGCAGGGATTG
Kcnk2			GTTAGGGACGCTCGTGGACTTAGGGATAATCCCTGCGTTTATTGCT
Kcnk2			AACTTGATTGGAGCTGTTTCCTAAATTCACCTGCTCGCAGGGATTG
Kcnk2			GTTAGGGACGCTCGTGGACTTACCAGCCAGTAGAAAGCCAAAGAGGG
Kcnk2			ATATAGTTCCTAGCTGATCACCAACATTCACCTGCTCGCAGGGATTG
Kcnk2			GTTAGGGACGCTCGTGGACTTATCGTCTGACTAACATTCCACTTAAT
Kcnk2			GATGATGGTGGAGATGATACGAATCATTCACCTGCTCGCAGGGATTG
Kcnk2			GTTAGGGACGCTCGTGGACTTACAGGGAGAGCCACAAAGAGGACACA
Kcnk2			GCCTTCTATGTGCTTGAATATGACCATTCACCTGCTCGCAGGGATTG
Kcnk2			GTTAGGGACGCTCGTGGACTTAATGGTCGTCAGAGTGATAACCACAA
Kcnk2			CACCTGCCACGTAGTCTCCAAATCCATTCACCTGCTCGCAGGGATTG
Kcnk2			GTTAGGGACGCTCGTGGACTTACCACAGGCTTGTAGAAGTCCAGATA
Kcnk2			CAGCCCAACGAGGATCCAGAACCACATTCACCTGCTCGCAGGGATTG
Kcnk2			GTTAGGGACGCTCGTGGACTTACCAATCATGCTCAGAACAGCTGCAA
Kcnk2			TCTTAGAGATCACCCGTAGCCAGTCATTCACCTGCTCGCAGGGATTG
Kcnk2			GTTAGGGACGCTCGTGGACTTAGCCTCCTCGTTTCCTTGAACTCGG
Kcnk2			TTGTCGTAGATCTCCACGCTCAGCATTCACCTGCTCGCAGGGATTG
Mus musculus-Sulf2	First round of multiplexed π-FISH rainbow		CCTATCGATCGTTCTGGACTTAGAGCTCAAGCGAAAGCAGAAGCGTT	#1
Sulf2			TCCGAAGCTCTCTGAGAAATTAAGTATTCACCTCTTGCTAGCTATCC
Sulf2			GTTAGGGACGCTCGTGGACTTACCTCTTCCCTCAGGATCATTGGAGA	#3
Sulf2			GGTGTCGTGAGGATGGGATTCCTTCATTCACCTGCTCGCAGGGATTG
Sulf2			CCTATCGATCGTTCTGGACTTATTCATCACTTGCATGGAGCCCAGCT	#1
Sulf2			CCTGCTCCATGATACGCCTTGTCTTATTCACCTCTTGCTAGCTATCC
Sulf2			GTTAGGGACGCTCGTGGACTTAAGCACATTGGTGTAGTCACGAAGGC	#3
Sulf2			GGTGAGAATGGAGGAGCGAGACGGAATTCACCTGCTCGCAGGGATTG
Sulf2			CCTATCGATCGTTCTGGACTTATAGCCTGTGCTGTTGAGATACACGG	#1
Sulf2			GGTATTTTCCGAAGAAAGCTGTCCGATTCACCTCTTGCTAGCTATCC
Sulf2			GTTAGGGACGCTCGTGGACTTAGTCTGAGCCATGTTTCTCCTTCACC	#3
Sulf2			AGATCCGTGAGGTAATCCGTGGAGTATTCACCTGCTCGCAGGGATTG
Sulf2			CCTATCGATCGTTCTGGACTTACCTGTGTGGGTACATCTTCTTGGAT	#1
Sulf2			GCGTGGCTGATGACCATGAGCACGGATTCACCTCTTGCTAGCTATCC
Sulf2			GTTAGGGACGCTCGTGGACTTAGTTGTAACTCGGTGTGATGTGCTGG	#3
Sulf2			CAATGCTTGTCTGGGTTGGGTGCATATTCACCTGCTCGCAGGGATTG
Sulf2			CCTATCGATCGTTCTGGACTTACCATGGAGTCATCCACAGACATGAG	#1
Sulf2			CTCCACCAGCATGTCATAGATCGTCATTCACCTCTTGCTAGCTATCC
Sulf2			GTTAGGGACGCTCGTGGACTTACGAATTCATACGGCATAGACTTGCC	#3
Sulf2			CCTCACGTAGAACGGGACTCTGATGATTCACCTGCTCGCAGGGATTG
Sulf2			CCTATCGATCGTTCTGGACTTACCAGTCCAGCGATATCCAGTATGGT	#1
Sulf2			CTTCCCGTCCATGTCTGCAGGGATGATTCACCTCTTGCTAGCTATCC
Sulf2			GTTAGGGACGCTCGTGGACTTACCTCTCTCCACCAGGAAGGAGTCTC	#3
[truncated: 2,108 more rows]

## Sheet: Amplification and signal probes
Secondary and tertiary amplification probes and signal probes	Secondary amplification probes	Tertiary amplification probes	Signal probes	Group
	AGTGAATTGCTGCGCATCGGACGGATAGACAGTGAATTGCTGCGCATCGGACGGATAGACAGTGAATTGCTGCGCATCGGACGGATAGACAGTGAATTGCTGCGCATCGGACGGATAGACAGTGAATTGCTGCGCATCGGACGGATAGACAGTGAATTGCTGCGCATCGGACGGATAGACAGTGAATTGCTGCGCATCGGACGGATAGACAGTGAATTGCTGCGCATCGGACGGATAGACCCTATCGATCGTTCACTTGCTAGCTATCCACGGATAGACAGTGAATTGCTGCGCATCGGACGGATAGACAGTGAATTGCTGCGCATCGGACGGATAGACAGTGAATTGCTGCGCATCGGACGGATAGACAGTGAATTGCTGCGCATCGGACGGATAGAC…	CCAGATCGGACTATTCACGCACAAATCCGACCAGATCGGACTATTCACGCACAAATCCGACCAGATCGGACTATTCACGCACAAATCCGACCAGATCGGACTATTCACGCACAAATCCGACCGATGCGCAGCAATTCACTACAAATCCGACCAGATCGGACTATTCACGCACAAATCCGACCAGATCGGACTATTCACGCACAAATCCGACCAGATCGGACTATTCACGCACAAATCCGACCAGATCGGACTATTCACGC	/AlexF488/CCAGATCGGACTATTCACGC/AlexF488/	#1
	ATTTACATCGCAACGTGAATACGGATAGACATTTACATCGCAACGTGAATACGGATAGACATTTACATCGCAACGTGAATACGGATAGACATTTACATCGCAACGTGAATACGGATAGACATTTACATCGCAACGTGAATACGGATAGACATTTACATCGCAACGTGAATACGGATAGACATTTACATCGCAACGTGAATACGGATAGACATTTACATCGCAACGTGAATACGGATAGACAATCCGATTGGAACACAAGGTTAGCCTAAACGGATAGACATTTACATCGCAACGTGAATACGGATAGACATTTACATCGCAACGTGAATACGGATAGACATTTACATCGCAACGTGAATACGGATAGACATTTACATCGCAACGTGAATACGGATAGAC…	CTTGAGATGGTAATGGTCGCACAAATCCGACTTGAGATGGTAATGGTCGCACAAATCCGACTTGAGATGGTAATGGTCGCACAAATCCGACTTGAGATGGTAATGGTCGCACAAATCCGAATTCACGTTGCGATGTAAATACAAATCCGACTTGAGATGGTAATGGTCGCACAAATCCGACTTGAGATGGTAATGGTCGCACAAATCCGACTTGAGATGGTAATGGTCGCACAAATCCGACTTGAGATGGTAATGGTCGC	/AlexF647/CTTGAGATGGTAATGGTCGC/AlexF647/	#2
	TCTGTTTGACACCGTGGACGACGGATAGACTCTGTTTGACACCGTGGACGACGGATAGACTCTGTTTGACACCGTGGACGACGGATAGACTCTGTTTGACACCGTGGACGACGGATAGACTCTGTTTGACACCGTGGACGACGGATAGACTCTGTTTGACACCGTGGACGACGGATAGACTCTGTTTGACACCGTGGACGACGGATAGACTCTGTTTGACACCGTGGACGACGGATAGACGTTAGGGACGCTCGAGCTCGCAGGGATTGACGGATAGACTCTGTTTGACACCGTGGACGACGGATAGACTCTGTTTGACACCGTGGACGACGGATAGACTCTGTTTGACACCGTGGACGACGGATAGACTCTGTTTGACACCGTGGACGACGGATAGAC…	GTAATCGCAACGCTTAACCTACAAATCCGAGTAATCGCAACGCTTAACCTACAAATCCGAGTAATCGCAACGCTTAACCTACAAATCCGAGTAATCGCAACGCTTAACCTACAAATCCGACGTCCACGGTGTCAAACAGAACAAATCCGAGTAATCGCAACGCTTAACCTACAAATCCGAGTAATCGCAACGCTTAACCTACAAATCCGAGTAATCGCAACGCTTAACCTACAAATCCGAGTAATCGCAACGCTTAACCT	/AlexF594/GTAATCGCAACGCTTAACCT/AlexF594/	#3
	ATTGTAGACTGGAAACTGCCACGGATAGACATTGTAGACTGGAAACTGCCACGGATAGACATTGTAGACTGGAAACTGCCACGGATAGACATTGTAGACTGGAAACTGCCACGGATAGACATTGTAGACTGGAAACTGCCACGGATAGACATTGTAGACTGGAAACTGCCACGGATAGACATTGTAGACTGGAAACTGCCACGGATAGACATTGTAGACTGGAAACTGCCACGGATAGACAACATGATCGTCCGAGCCTGCTAGTACAAACGGATAGACATTGTAGACTGGAAACTGCCACGGATAGACATTGTAGACTGGAAACTGCCACGGATAGACATTGTAGACTGGAAACTGCCACGGATAGACATTGTAGACTGGAAACTGCCACGGATAGAC…	CCAATGATCTTCCGATCTAAACAAATCCGACCAATGATCTTCCGATCTAAACAAATCCGACCAATGATCTTCCGATCTAAACAAATCCGACCAATGATCTTCCGATCTAAACAAATCCGAGGCAGTTTCCAGTCTACAATACAAATCCGACCAATGATCTTCCGATCTAAACAAATCCGACCAATGATCTTCCGATCTAAACAAATCCGACCAATGATCTTCCGATCTAAACAAATCCGACCAATGATCTTCCGATCTAA	/AlexF546/CCAATGATCTTCCGATCTAA/AlexF546/	#4

## Sheet: HCR signal probes
HCR signal probes	Hairpins	Probe sequences	Group
	H1	CGGGTTAAAGTTGAGTGGAGATATAGAGGCAGGGACAAAGTCTAATCCGTCCCTGCCTCTATATCTCCACTC/3AlexF594/	#1
	H2	/5AlexF594/GTCCCTGCCTCTATATCTCCACTCAACTTTAACCCGGAGTGGAGATATAGAGGCAGGGACGGATTAGACTTT
	H1	CGTAAAGGAAGACTCTTCCCGTTTGCTGCCCTCCTCGCATTCTTTCTTGAGGAGGGCAGCAAACGGGAAGAG/3AlexF488/	#2
	H2	/5AlexF488/GAGGAGGGCAGCAAACGGGAAGAGTCTTCCTTTACGCTCTTCCCGTTTGCTGCCCTCCTCAAGAAAGAATGC
	H1	GGCGGTTTACTGGATGATTGATGAGGATTTACGAGGAGCTCAGTCCATCCTCGTAAATCCTCATCAATCATC/3AlexF647/	#3
	H2	/5AlexF647/CCTCGTAAATCCTCATCAATCATCCAGTAAACCGCCGATGATTGATGAGGATTTACGAGGATGGACTGAGCT
