# Supplementary material for: Highly efficient and robust π-FISH rainbow for multiplexed in situ detection of diverse biomolecules
Source: Nat Commun. 2023 Jan 27;14:443. doi: 10.1038/s41467-023-36137-4 (PMC9883232; doi:10.1038/s41467-023-36137-4)
Supplement: Supplementary file 6 — Source Data [file 41467_2023_36137_MOESM6_ESM.xlsx]

## Sheet: Fig. 1c
Five pairs of π target probes
Spot counts/cell	Complementation or No complementation
714	No complementation
836	No complementation
940	No complementation
1072	No complementation
1104	No complementation
1164	No complementation
1209	No complementation
1318	No complementation
1376	No complementation
1379	No complementation
1429	No complementation
1433	No complementation
1443	No complementation
1462	No complementation
1534	No complementation
1559	No complementation
1561	No complementation
1586	No complementation
1595	No complementation
1598	No complementation
1600	No complementation
1602	No complementation
1603	No complementation
1619	No complementation
1660	No complementation
1663	No complementation
1718	No complementation
1730	No complementation
1738	No complementation
1756	No complementation
1822	No complementation
1844	No complementation
1873	No complementation
1907	No complementation
1912	No complementation
1931	No complementation
1955	No complementation
1988	No complementation
2005	No complementation
2020	No complementation
2032	No complementation
2047	No complementation
2055	No complementation
2067	No complementation
2081	No complementation
2110	No complementation
2128	No complementation
2132	No complementation
2134	No complementation
2144	No complementation
2149	No complementation
2150	No complementation
2153	No complementation
2167	No complementation
2169	No complementation
2178	No complementation
2180	No complementation
2186	No complementation
2188	No complementation
2193	No complementation
2209	No complementation
2220	No complementation
2236	No complementation
2260	No complementation
2278	No complementation
2289	No complementation
2296	No complementation
2299	No complementation
2314	No complementation
2322	No complementation
2340	No complementation
2348	No complementation
2354	No complementation
2366	No complementation
2375	No complementation
2381	No complementation
2387	No complementation
2390	No complementation
2409	No complementation
2462	No complementation
2472	No complementation
2485	No complementation
2488	No complementation
2525	No complementation
2574	No complementation
2681	No complementation
2759	No complementation
2798	No complementation
2843	No complementation
2843	No complementation
1143	Complementation
1183	Complementation
1267	Complementation
1375	Complementation
1381	Complementation
1480	Complementation
1555	Complementation
1649	Complementation
1693	Complementation
1799	Complementation
1826	Complementation
1895	Complementation
1930	Complementation
1958	Complementation
1958	Complementation
1969	Complementation
1970	Complementation
1986	Complementation
2019	Complementation
2036	Complementation
2064	Complementation
2131	Complementation
2136	Complementation
2159	Complementation
2180	Complementation
2193	Complementation
2207	Complementation
2218	Complementation
2230	Complementation
2233	Complementation
2261	Complementation
2270	Complementation
2275	Complementation
2283	Complementation
2290	Complementation
2306	Complementation
2318	Complementation
2325	Complementation
2340	Complementation
2344	Complementation
2352	Complementation
2352	Complementation
2379	Complementation
2381	Complementation
2386	Complementation
2390	Complementation
2409	Complementation
2416	Complementation
2417	Complementation
2422	Complementation
2430	Complementation
2436	Complementation
2444	Complementation
2450	Complementation
2461	Complementation
2469	Complementation
2478	Complementation
2485	Complementation
2491	Complementation
2499	Complementation
2508	Complementation
2523	Complementation
2525	Complementation
2546	Complementation
2577	Complementation
2582	Complementation
2588	Complementation
2590	Complementation
2612	Complementation
2639	Complementation
2652	Complementation
2671	Complementation
2691	Complementation
2744	Complementation
2804	Complementation
2816	Complementation
2854	Complementation
2893	Complementation
2898	Complementation
2908	Complementation
2928	Complementation
3069	Complementation
3127	Complementation
3158	Complementation
3240	Complementation
3371	Complementation
3442	Complementation
3482	Complementation
3496	Complementation
3604	Complementation

## Sheet: Fig. 1d
Complementary base pairs	Specific signal (mean spot counts)	Noisy signal (mean spot counts)
0	1093.21	11.256
2	1766.93	13.7
4	1782.39	18.244
6	1802.68	48.567
8	1835.2	98.811

## Sheet: Fig. 1f
Spot counts (ACTB gene)/cell	Methods
3526	smFISH
3309	smFISH
3267	smFISH
3145	smFISH
3027	smFISH
2833	smFISH
2783	smFISH
2634	smFISH
2536	smFISH
2415	smFISH
2404	smFISH
2313	smFISH
2303	smFISH
2292	smFISH
2265	smFISH
2199	smFISH
2231	smFISH
2171	smFISH
2055	smFISH
2160	smFISH
2130	smFISH
2098	smFISH
2030	smFISH
2013	smFISH
1982	smFISH
1976	smFISH
1932	smFISH
1906	smFISH
1875	smFISH
1845	smFISH
1842	smFISH
1832	smFISH
1724	smFISH
1724	smFISH
1724	smFISH
1611	smFISH
1608	smFISH
1506	smFISH
1413	smFISH
1321	smFISH
3260	smFISH-FL
3190	smFISH-FL
2994	smFISH-FL
2870	smFISH-FL
2758	smFISH-FL
2630	smFISH-FL
2558	smFISH-FL
2434	smFISH-FL
2385	smFISH-FL
2328	smFISH-FL
2310	smFISH-FL
2298	smFISH-FL
2252	smFISH-FL
2202	smFISH-FL
2193	smFISH-FL
2176	smFISH-FL
2173	smFISH-FL
2173	smFISH-FL
2109	smFISH-FL
2064	smFISH-FL
2028	smFISH-FL
2024	smFISH-FL
1970	smFISH-FL
1919	smFISH-FL
1916	smFISH-FL
1898	smFISH-FL
1893	smFISH-FL
1882	smFISH-FL
1835	smFISH-FL
1818	smFISH-FL
1774	smFISH-FL
1568	smFISH-FL
1339	smFISH-FL
3863	HCR
3721	HCR
3633	HCR
3588	HCR
3452	HCR
3171	HCR
3388	HCR
3135	HCR
3345	HCR
3274	HCR
3207	HCR
2998	HCR
2948	HCR
2936	HCR
2919	HCR
2904	HCR
2893	HCR
3080	HCR
3073	HCR
3021	HCR
2891	HCR
2878	HCR
2854	HCR
2842	HCR
2830	HCR
2781	HCR
2808	HCR
2768	HCR
2752	HCR
2721	HCR
2709	HCR
2690	HCR
2688	HCR
2637	HCR
2549	HCR
2510	HCR
2503	HCR
2472	HCR
2409	HCR
2376	HCR
2436	HCR
2310	HCR
2267	HCR
2242	HCR
2132	HCR
2113	HCR
2063	HCR
1941	HCR
1887	HCR
1748	HCR
1624	HCR
1581	HCR
1448	HCR
4012	π-FISH rainbow
3737	π-FISH rainbow
3712	π-FISH rainbow
3691	π-FISH rainbow
3559	π-FISH rainbow
3539	π-FISH rainbow
3502	π-FISH rainbow
3499	π-FISH rainbow
3469	π-FISH rainbow
3458	π-FISH rainbow
3455	π-FISH rainbow
3408	π-FISH rainbow
3340	π-FISH rainbow
3323	π-FISH rainbow
3297	π-FISH rainbow
3285	π-FISH rainbow
3236	π-FISH rainbow
3224	π-FISH rainbow
3177	π-FISH rainbow
3167	π-FISH rainbow
3164	π-FISH rainbow
3160	π-FISH rainbow
3155	π-FISH rainbow
3088	π-FISH rainbow
3040	π-FISH rainbow
3012	π-FISH rainbow
2942	π-FISH rainbow
2938	π-FISH rainbow
2913	π-FISH rainbow
2899	π-FISH rainbow
2859	π-FISH rainbow
2835	π-FISH rainbow
2794	π-FISH rainbow
2780	π-FISH rainbow
2734	π-FISH rainbow
2716	π-FISH rainbow
2694	π-FISH rainbow
2650	π-FISH rainbow
2637	π-FISH rainbow
2579	π-FISH rainbow
2571	π-FISH rainbow
2493	π-FISH rainbow
2014	π-FISH rainbow
1907	π-FISH rainbow
1801	π-FISH rainbow
1633	π-FISH rainbow
1478	π-FISH rainbow

## Sheet: Fig. 1g
Fluorescence intensity (ACTB gene) per spot	Methods
4095	smFISH
3989	smFISH
3906	smFISH
3783	smFISH
3610	smFISH
3456	smFISH
3401	smFISH
3379	smFISH
3378	smFISH
3310	smFISH
3293	smFISH
3255	smFISH
3237	smFISH
3228	smFISH
3199	smFISH
3196	smFISH
3196	smFISH
3193	smFISH
3188	smFISH
3162	smFISH
3141	smFISH
3127	smFISH
3122	smFISH
3122	smFISH
3095	smFISH
3094	smFISH
3056	smFISH
3055	smFISH
3044	smFISH
3003	smFISH
3002	smFISH
2991	smFISH
2987	smFISH
2981	smFISH
2967	smFISH
2963	smFISH
2956	smFISH
2949	smFISH
2945	smFISH
2931	smFISH
2920	smFISH
2917	smFISH
2917	smFISH
2915	smFISH
2904	smFISH
2904	smFISH
2895	smFISH
2894	smFISH
2884	smFISH
2880	smFISH
2880	smFISH
2867	smFISH
2866	smFISH
2863	smFISH
2861	smFISH
2852	smFISH
2848	smFISH
2844	smFISH
2844	smFISH
2842	smFISH
2832	smFISH
2831	smFISH
2830	smFISH
2824	smFISH
2822	smFISH
2820	smFISH
2819	smFISH
2809	smFISH
2808	smFISH
2802	smFISH
2789	smFISH
2788	smFISH
2785	smFISH
2779	smFISH
2777	smFISH
2776	smFISH
2773	smFISH
2760	smFISH
2758	smFISH
2758	smFISH
2755	smFISH
2750	smFISH
2749	smFISH
2749	smFISH
2746	smFISH
2744	smFISH
2740	smFISH
2738	smFISH
2734	smFISH
2728	smFISH
2727	smFISH
2722	smFISH
2720	smFISH
2720	smFISH
2715	smFISH
2712	smFISH
2709	smFISH
2705	smFISH
2705	smFISH
2704	smFISH
2695	smFISH
2694	smFISH
2691	smFISH
2690	smFISH
2690	smFISH
2682	smFISH
2678	smFISH
2678	smFISH
2676	smFISH
2671	smFISH
2670	smFISH
2670	smFISH
2669	smFISH
2667	smFISH
2666	smFISH
2663	smFISH
2661	smFISH
2659	smFISH
2658	smFISH
2658	smFISH
2658	smFISH
2657	smFISH
2657	smFISH
2656	smFISH
2655	smFISH
2652	smFISH
2649	smFISH
2648	smFISH
2646	smFISH
2643	smFISH
2642	smFISH
2641	smFISH
2639	smFISH
2636	smFISH
2635	smFISH
2634	smFISH
2634	smFISH
2630	smFISH
2629	smFISH
2627	smFISH
2627	smFISH
2625	smFISH
2624	smFISH
2624	smFISH
2623	smFISH
2622	smFISH
2621	smFISH
2617	smFISH
2617	smFISH
2615	smFISH
2609	smFISH
2607	smFISH
2605	smFISH
2604	smFISH
2603	smFISH
2603	smFISH
2601	smFISH
2600	smFISH
2599	smFISH
2594	smFISH
2593	smFISH
2591	smFISH
2589	smFISH
2587	smFISH
2586	smFISH
2582	smFISH
2582	smFISH
2576	smFISH
2570	smFISH
2569	smFISH
2565	smFISH
2565	smFISH
2564	smFISH
2563	smFISH
2562	smFISH
2557	smFISH
2555	smFISH
2553	smFISH
2552	smFISH
2551	smFISH
2548	smFISH
2548	smFISH
2546	smFISH
2543	smFISH
2543	smFISH
2540	smFISH
2540	smFISH
2538	smFISH
2536	smFISH
2534	smFISH
2531	smFISH
2530	smFISH
2529	smFISH
2528	smFISH
2526	smFISH
2523	smFISH
2522	smFISH
2521	smFISH
2521	smFISH
2519	smFISH
2519	smFISH
2517	smFISH
2515	smFISH
2514	smFISH
2511	smFISH
2508	smFISH
2506	smFISH
2506	smFISH
2505	smFISH
2504	smFISH
2499	smFISH
2498	smFISH
2496	smFISH
2491	smFISH
2491	smFISH
2491	smFISH
2490	smFISH
2488	smFISH
2486	smFISH
2485	smFISH
2485	smFISH
2483	smFISH
2480	smFISH
2480	smFISH
2478	smFISH
2478	smFISH
2477	smFISH
2475	smFISH
2473	smFISH
2473	smFISH
2473	smFISH
2473	smFISH
2471	smFISH
2470	smFISH
2470	smFISH
2469	smFISH
2469	smFISH
2467	smFISH
2466	smFISH
2465	smFISH
2465	smFISH
2461	smFISH
2460	smFISH
2459	smFISH
2459	smFISH
2458	smFISH
2456	smFISH
2454	smFISH
2454	smFISH
2450	smFISH
2449	smFISH
2448	smFISH
2445	smFISH
2443	smFISH
2442	smFISH
2441	smFISH
2439	smFISH
2438	smFISH
2438	smFISH
2438	smFISH
2437	smFISH
2437	smFISH
2436	smFISH
2436	smFISH
2436	smFISH
2436	smFISH
2434	smFISH
2434	smFISH
2433	smFISH
2433	smFISH
2431	smFISH
2429	smFISH
2428	smFISH
2427	smFISH
2427	smFISH
2427	smFISH
2426	smFISH
2426	smFISH
2426	smFISH
2425	smFISH
2424	smFISH
2424	smFISH
2424	smFISH
2423	smFISH
2422	smFISH
2422	smFISH
2421	smFISH
2419	smFISH
2418	smFISH
2418	smFISH
2416	smFISH
2415	smFISH
2415	smFISH
2415	smFISH
2414	smFISH
2414	smFISH
2414	smFISH
2414	smFISH
2413	smFISH
2411	smFISH
2410	smFISH
2409	smFISH
2408	smFISH
2407	smFISH
2407	smFISH
2404	smFISH
2404	smFISH
2403	smFISH
2403	smFISH
2402	smFISH
2402	smFISH
2402	smFISH
2402	smFISH
2400	smFISH
2397	smFISH
2397	smFISH
2394	smFISH
2394	smFISH
2392	smFISH
2391	smFISH
2390	smFISH
2390	smFISH
2388	smFISH
2387	smFISH
2386	smFISH
2385	smFISH
2384	smFISH
2383	smFISH
2382	smFISH
2380	smFISH
2380	smFISH
2379	smFISH
2379	smFISH
2377	smFISH
2377	smFISH
2377	smFISH
2376	smFISH
2375	smFISH
2374	smFISH
2372	smFISH
2371	smFISH
2370	smFISH
2369	smFISH
2369	smFISH
2369	smFISH
2367	smFISH
2367	smFISH
2366	smFISH
2363	smFISH
2363	smFISH
2362	smFISH
2362	smFISH
2361	smFISH
2359	smFISH
2359	smFISH
2358	smFISH
2358	smFISH
2358	smFISH
2357	smFISH
2354	smFISH
2353	smFISH
2351	smFISH
2351	smFISH
2351	smFISH
2350	smFISH
2350	smFISH
2350	smFISH
2349	smFISH
2349	smFISH
2348	smFISH
2348	smFISH
2347	smFISH
2347	smFISH
2347	smFISH
2344	smFISH
2344	smFISH
2343	smFISH
2342	smFISH
2342	smFISH
2342	smFISH
2341	smFISH
2341	smFISH
2341	smFISH
2340	smFISH
2340	smFISH
2340	smFISH
2339	smFISH
2339	smFISH
2339	smFISH
2338	smFISH
2338	smFISH
2338	smFISH
2335	smFISH
2334	smFISH
2333	smFISH
2333	smFISH
2333	smFISH
2333	smFISH
2332	smFISH
2331	smFISH
2329	smFISH
2329	smFISH
2328	smFISH
2328	smFISH
2327	smFISH
2327	smFISH
2326	smFISH
2326	smFISH
2324	smFISH
2321	smFISH
2321	smFISH
2319	smFISH
2318	smFISH
2317	smFISH
2315	smFISH
2314	smFISH
2314	smFISH
2314	smFISH
2313	smFISH
2313	smFISH
2313	smFISH
2311	smFISH
2311	smFISH
2311	smFISH
2311	smFISH
2311	smFISH
2310	smFISH
2310	smFISH
2308	smFISH
2308	smFISH
2307	smFISH
2307	smFISH
2306	smFISH
2305	smFISH
2305	smFISH
2305	smFISH
2303	smFISH
2302	smFISH
2301	smFISH
2301	smFISH
2301	smFISH
2301	smFISH
2301	smFISH
2300	smFISH
2300	smFISH
2298	smFISH
2298	smFISH
2297	smFISH
2296	smFISH
2295	smFISH
2293	smFISH
2293	smFISH
2293	smFISH
2293	smFISH
2292	smFISH
2291	smFISH
2290	smFISH
2290	smFISH
2290	smFISH
2289	smFISH
2289	smFISH
2288	smFISH
2288	smFISH
2287	smFISH
2287	smFISH
2287	smFISH
2286	smFISH
2285	smFISH
2285	smFISH
2285	smFISH
2284	smFISH
2284	smFISH
2284	smFISH
2283	smFISH
2283	smFISH
2282	smFISH
2282	smFISH
2279	smFISH
2279	smFISH
2278	smFISH
2277	smFISH
2275	smFISH
2275	smFISH
2274	smFISH
2272	smFISH
2271	smFISH
2270	smFISH
2270	smFISH
2269	smFISH
2269	smFISH
2269	smFISH
2268	smFISH
2268	smFISH
2267	smFISH
2266	smFISH
2266	smFISH
2266	smFISH
2265	smFISH
2265	smFISH
2262	smFISH
2262	smFISH
2262	smFISH
2261	smFISH
2261	smFISH
2261	smFISH
2260	smFISH
2260	smFISH
2260	smFISH
2259	smFISH
2259	smFISH
2259	smFISH
2258	smFISH
2257	smFISH
2257	smFISH
2256	smFISH
2256	smFISH
2255	smFISH
2255	smFISH
2255	smFISH
2254	smFISH
2252	smFISH
2252	smFISH
2252	smFISH
2251	smFISH
2247	smFISH
2246	smFISH
2246	smFISH
2246	smFISH
2246	smFISH
2246	smFISH
2245	smFISH
2245	smFISH
2245	smFISH
2245	smFISH
2244	smFISH
2243	smFISH
2243	smFISH
2242	smFISH
2240	smFISH
2239	smFISH
2238	smFISH
2236	smFISH
2235	smFISH
2234	smFISH
2233	smFISH
2232	smFISH
2232	smFISH
2232	smFISH
2231	smFISH
2230	smFISH
2230	smFISH
2229	smFISH
2229	smFISH
2229	smFISH
2229	smFISH
2229	smFISH
2228	smFISH
2227	smFISH
2226	smFISH
2225	smFISH
2225	smFISH
2225	smFISH
2224	smFISH
2224	smFISH
2224	smFISH
2223	smFISH
2222	smFISH
2221	smFISH
2221	smFISH
2220	smFISH
2220	smFISH
2220	smFISH
2220	smFISH
2219	smFISH
2219	smFISH
2219	smFISH
2219	smFISH
2218	smFISH
2218	smFISH
2217	smFISH
2217	smFISH
2217	smFISH
2217	smFISH
2216	smFISH
2216	smFISH
2216	smFISH
2216	smFISH
2215	smFISH
2215	smFISH
2215	smFISH
2214	smFISH
2213	smFISH
2213	smFISH
2213	smFISH
2213	smFISH
2212	smFISH
2212	smFISH
2212	smFISH
2212	smFISH
2212	smFISH
2211	smFISH
2211	smFISH
2210	smFISH
2210	smFISH
2209	smFISH
2209	smFISH
2208	smFISH
2208	smFISH
2208	smFISH
2208	smFISH
2207	smFISH
2206	smFISH
2206	smFISH
2206	smFISH
2204	smFISH
2204	smFISH
2204	smFISH
2203	smFISH
2203	smFISH
2202	smFISH
2202	smFISH
2201	smFISH
2200	smFISH
2200	smFISH
2200	smFISH
2200	smFISH
2199	smFISH
2198	smFISH
2198	smFISH
2197	smFISH
2197	smFISH
2197	smFISH
2197	smFISH
2197	smFISH
2196	smFISH
2195	smFISH
2195	smFISH
2194	smFISH
2194	smFISH
2194	smFISH
2194	smFISH
2193	smFISH
2193	smFISH
2193	smFISH
2193	smFISH
2192	smFISH
2192	smFISH
2192	smFISH
2190	smFISH
2190	smFISH
2190	smFISH
2190	smFISH
2189	smFISH
2189	smFISH
2188	smFISH
2188	smFISH
2188	smFISH
2187	smFISH
2186	smFISH
2186	smFISH
2185	smFISH
2185	smFISH
2184	smFISH
2184	smFISH
2182	smFISH
2182	smFISH
2181	smFISH
2181	smFISH
2181	smFISH
2181	smFISH
2181	smFISH
2180	smFISH
2180	smFISH
2179	smFISH
2179	smFISH
2179	smFISH
2178	smFISH
2178	smFISH
2177	smFISH
2176	smFISH
2176	smFISH
2175	smFISH
2174	smFISH
2174	smFISH
2173	smFISH
2171	smFISH
2171	smFISH
2170	smFISH
2170	smFISH
2169	smFISH
2168	smFISH
2168	smFISH
2168	smFISH
2167	smFISH
2167	smFISH
2166	smFISH
2166	smFISH
2165	smFISH
2165	smFISH
2164	smFISH
2164	smFISH
2164	smFISH
2163	smFISH
2163	smFISH
2163	smFISH
2163	smFISH
2162	smFISH
2162	smFISH
2162	smFISH
2161	smFISH
2161	smFISH
2161	smFISH
2159	smFISH
2159	smFISH
2159	smFISH
2159	smFISH
2158	smFISH
2158	smFISH
2158	smFISH
2158	smFISH
2157	smFISH
2156	smFISH
2154	smFISH
2153	smFISH
2153	smFISH
2152	smFISH
2152	smFISH
2152	smFISH
2151	smFISH
2151	smFISH
2151	smFISH
2151	smFISH
2151	smFISH
2149	smFISH
2149	smFISH
2149	smFISH
2149	smFISH
2148	smFISH
2148	smFISH
2148	smFISH
2148	smFISH
2148	smFISH
2148	smFISH
2148	smFISH
2147	smFISH
2147	smFISH
2147	smFISH
2146	smFISH
2146	smFISH
2145	smFISH
2145	smFISH
2144	smFISH
2144	smFISH
2143	smFISH
2142	smFISH
2142	smFISH
2141	smFISH
2141	smFISH
2141	smFISH
2141	smFISH
2139	smFISH
2138	smFISH
2138	smFISH
2138	smFISH
2138	smFISH
2138	smFISH
2137	smFISH
2137	smFISH
2136	smFISH
2136	smFISH
2134	smFISH
2134	smFISH
2134	smFISH
2134	smFISH
2134	smFISH
2133	smFISH
2133	smFISH
2133	smFISH
2133	smFISH
2133	smFISH
2132	smFISH
2130	smFISH
2130	smFISH
2130	smFISH
2129	smFISH
2129	smFISH
2128	smFISH
2128	smFISH
2128	smFISH
2127	smFISH
2127	smFISH
2127	smFISH
2126	smFISH
2126	smFISH
2126	smFISH
2124	smFISH
2124	smFISH
2124	smFISH
2123	smFISH
2123	smFISH
2123	smFISH
2123	smFISH
2123	smFISH
2122	smFISH
2122	smFISH
2122	smFISH
2119	smFISH
2119	smFISH
2119	smFISH
2118	smFISH
2117	smFISH
2117	smFISH
2116	smFISH
2116	smFISH
2116	smFISH
2116	smFISH
2116	smFISH
2116	smFISH
2115	smFISH
2115	smFISH
2115	smFISH
2114	smFISH
2113	smFISH
2113	smFISH
2113	smFISH
2113	smFISH
2113	smFISH
2112	smFISH
2112	smFISH
2112	smFISH
2112	smFISH
2111	smFISH
2110	smFISH
2110	smFISH
2110	smFISH
2109	smFISH
2108	smFISH
2108	smFISH
2108	smFISH
2108	smFISH
2107	smFISH
2107	smFISH
2106	smFISH
2106	smFISH
2105	smFISH
2105	smFISH
2105	smFISH
2104	smFISH
2104	smFISH
2104	smFISH
2103	smFISH
2103	smFISH
2103	smFISH
2103	smFISH
2103	smFISH
2102	smFISH
2101	smFISH
2101	smFISH
2101	smFISH
2100	smFISH
2100	smFISH
2100	smFISH
2100	smFISH
2099	smFISH
2099	smFISH
2099	smFISH
2098	smFISH
2098	smFISH
2098	smFISH
2098	smFISH
2098	smFISH
2097	smFISH
2097	smFISH
2097	smFISH
2097	smFISH
2096	smFISH
2096	smFISH
2096	smFISH
2095	smFISH
2095	smFISH
2094	smFISH
2094	smFISH
2094	smFISH
2094	smFISH
2094	smFISH
2094	smFISH
2094	smFISH
2093	smFISH
2093	smFISH
2093	smFISH
2092	smFISH
2090	smFISH
2090	smFISH
2089	smFISH
2089	smFISH
2088	smFISH
2088	smFISH
2087	smFISH
2086	smFISH
2086	smFISH
2086	smFISH
2085	smFISH
2085	smFISH
2085	smFISH
2085	smFISH
2085	smFISH
2084	smFISH
2084	smFISH
2082	smFISH
2082	smFISH
2082	smFISH
2081	smFISH
2081	smFISH
2081	smFISH
2081	smFISH
2080	smFISH
2080	smFISH
2079	smFISH
2079	smFISH
2079	smFISH
2078	smFISH
2078	smFISH
2077	smFISH
2077	smFISH
2076	smFISH
2076	smFISH
2076	smFISH
2076	smFISH
2075	smFISH
2075	smFISH
2075	smFISH
2074	smFISH
2074	smFISH
2074	smFISH
2073	smFISH
2073	smFISH
2073	smFISH
2072	smFISH
2072	smFISH
2072	smFISH
2072	smFISH
2072	smFISH
2071	smFISH
2071	smFISH
2071	smFISH
2071	smFISH
2070	smFISH
2069	smFISH
2069	smFISH
2069	smFISH
2069	smFISH
2068	smFISH
2068	smFISH
2068	smFISH
2068	smFISH
2068	smFISH
2068	smFISH
2068	smFISH
2067	smFISH
2067	smFISH
2067	smFISH
2067	smFISH
2067	smFISH
2067	smFISH
2067	smFISH
2066	smFISH
2064	smFISH
2064	smFISH
2063	smFISH
2062	smFISH
2062	smFISH
2062	smFISH
2061	smFISH
2061	smFISH
2060	smFISH
2060	smFISH
2059	smFISH
2058	smFISH
2057	smFISH
2057	smFISH
2057	smFISH
2056	smFISH
2056	smFISH
2056	smFISH
2056	smFISH
2056	smFISH
2056	smFISH
2056	smFISH
2056	smFISH
2055	smFISH
2054	smFISH
2053	smFISH
2053	smFISH
2052	smFISH
2052	smFISH
2052	smFISH
2052	smFISH
2051	smFISH
2051	smFISH
2050	smFISH
2050	smFISH
2050	smFISH
2050	smFISH
2050	smFISH
2050	smFISH
2049	smFISH
2048	smFISH
2048	smFISH
2048	smFISH
2047	smFISH
2047	smFISH
2047	smFISH
2047	smFISH
2047	smFISH
2046	smFISH
2045	smFISH
2045	smFISH
2045	smFISH
2045	smFISH
2045	smFISH
2044	smFISH
2044	smFISH
2044	smFISH
2044	smFISH
2043	smFISH
2043	smFISH
2043	smFISH
2042	smFISH
2041	smFISH
2041	smFISH
2041	smFISH
2041	smFISH
2041	smFISH
2040	smFISH
2040	smFISH
2040	smFISH
2039	smFISH
2039	smFISH
2039	smFISH
2039	smFISH
2039	smFISH
2039	smFISH
2039	smFISH
2038	smFISH
2037	smFISH
2037	smFISH
2036	smFISH
2036	smFISH
2036	smFISH
2036	smFISH
2036	smFISH
2035	smFISH
2034	smFISH
2034	smFISH
2034	smFISH
2034	smFISH
2034	smFISH
2034	smFISH
2033	smFISH
2032	smFISH
2032	smFISH
2032	smFISH
2032	smFISH
2031	smFISH
2031	smFISH
2030	smFISH
2030	smFISH
2030	smFISH
2030	smFISH
2030	smFISH
2029	smFISH
2029	smFISH
2028	smFISH
2028	smFISH
2028	smFISH
2027	smFISH
2027	smFISH
2026	smFISH
2026	smFISH
2025	smFISH
2025	smFISH
2025	smFISH
2025	smFISH
2024	smFISH
2023	smFISH
2023	smFISH
2023	smFISH
2022	smFISH
2022	smFISH
2022	smFISH
2021	smFISH
2020	smFISH
2020	smFISH
2020	smFISH
2020	smFISH
2019	smFISH
2019	smFISH
2019	smFISH
2019	smFISH
2019	smFISH
2019	smFISH
2019	smFISH
2018	smFISH
2018	smFISH
2018	smFISH
2018	smFISH
2018	smFISH
2018	smFISH
2017	smFISH
2017	smFISH
2017	smFISH
2017	smFISH
2017	smFISH
2016	smFISH
2016	smFISH
2016	smFISH
2015	smFISH
2015	smFISH
2015	smFISH
2015	smFISH
2014	smFISH
2013	smFISH
2013	smFISH
2013	smFISH
2013	smFISH
2013	smFISH
2013	smFISH
2013	smFISH
2012	smFISH
2012	smFISH
2012	smFISH
2011	smFISH
2010	smFISH
2010	smFISH
2010	smFISH
2010	smFISH
2010	smFISH
2009	smFISH
2007	smFISH
2007	smFISH
2007	smFISH
2006	smFISH
2006	smFISH
2006	smFISH
2005	smFISH
2005	smFISH
2004	smFISH
2004	smFISH
2004	smFISH
2002	smFISH
2002	smFISH
2001	smFISH
2001	smFISH
2001	smFISH
2001	smFISH
2001	smFISH
2001	smFISH
2001	smFISH
2000	smFISH
2000	smFISH
2000	smFISH
1999	smFISH
1999	smFISH
1999	smFISH
1998	smFISH
1998	smFISH
1998	smFISH
1998	smFISH
1998	smFISH
1998	smFISH
1997	smFISH
1997	smFISH
1996	smFISH
1996	smFISH
1996	smFISH
1996	smFISH
1996	smFISH
1996	smFISH
1995	smFISH
1995	smFISH
1995	smFISH
1994	smFISH
1994	smFISH
1993	smFISH
1993	smFISH
1993	smFISH
1993	smFISH
1993	smFISH
1993	smFISH
1992	smFISH
1991	smFISH
1991	smFISH
1991	smFISH
1990	smFISH
1990	smFISH
1990	smFISH
1989	smFISH
1989	smFISH
1989	smFISH
1988	smFISH
1988	smFISH
1988	smFISH
1988	smFISH
1988	smFISH
1988	smFISH
1988	smFISH
1988	smFISH
1987	smFISH
1986	smFISH
1986	smFISH
1986	smFISH
1986	smFISH
1986	smFISH
1985	smFISH
1985	smFISH
1985	smFISH
1985	smFISH
1984	smFISH
1984	smFISH
1984	smFISH
1984	smFISH
1983	smFISH
1982	smFISH
1981	smFISH
1981	smFISH
1981	smFISH
1981	smFISH
1981	smFISH
1981	smFISH
1981	smFISH
1980	smFISH
1980	smFISH
1979	smFISH
1979	smFISH
1979	smFISH
1979	smFISH
1979	smFISH
1979	smFISH
1978	smFISH
1978	smFISH
1978	smFISH
1977	smFISH
1977	smFISH
1977	smFISH
1977	smFISH
1976	smFISH
1976	smFISH
1976	smFISH
1976	smFISH
1976	smFISH
1975	smFISH
1975	smFISH
1975	smFISH
1974	smFISH
1974	smFISH
1974	smFISH
1974	smFISH
1974	smFISH
1974	smFISH
1973	smFISH
1973	smFISH
1972	smFISH
1972	smFISH
1972	smFISH
1972	smFISH
1972	smFISH
1972	smFISH
1971	smFISH
1971	smFISH
1971	smFISH
1971	smFISH
1970	smFISH
1970	smFISH
1970	smFISH
1970	smFISH
1970	smFISH
1970	smFISH
1970	smFISH
1970	smFISH
1969	smFISH
1969	smFISH
1969	smFISH
1969	smFISH
1969	smFISH
1969	smFISH
1969	smFISH
1969	smFISH
1968	smFISH
1968	smFISH
1968	smFISH
1968	smFISH
1967	smFISH
1967	smFISH
1967	smFISH
1967	smFISH
1966	smFISH
1966	smFISH
1966	smFISH
1966	smFISH
1964	smFISH
1964	smFISH
1963	smFISH
1963	smFISH
1963	smFISH
1963	smFISH
1963	smFISH
1963	smFISH
1963	smFISH
1962	smFISH
1962	smFISH
1962	smFISH
1962	smFISH
1962	smFISH
1962	smFISH
1962	smFISH
1962	smFISH
1961	smFISH
1961	smFISH
1961	smFISH
1961	smFISH
1961	smFISH
1961	smFISH
1961	smFISH
1960	smFISH
1960	smFISH
1960	smFISH
1960	smFISH
1960	smFISH
1960	smFISH
1960	smFISH
1959	smFISH
1959	smFISH
1958	smFISH
1958	smFISH
1958	smFISH
1957	smFISH
1957	smFISH
1957	smFISH
1957	smFISH
1957	smFISH
1955	smFISH
1955	smFISH
1955	smFISH
1955	smFISH
1955	smFISH
1954	smFISH
1954	smFISH
1954	smFISH
1954	smFISH
1954	smFISH
1954	smFISH
1954	smFISH
1954	smFISH
1953	smFISH
1953	smFISH
1952	smFISH
1951	smFISH
1951	smFISH
1951	smFISH
1951	smFISH
1951	smFISH
1951	smFISH
1950	smFISH
1950	smFISH
1950	smFISH
1949	smFISH
1949	smFISH
1949	smFISH
1949	smFISH
1949	smFISH
1948	smFISH
1948	smFISH
1948	smFISH
1948	smFISH
1948	smFISH
1947	smFISH
1946	smFISH
1946	smFISH
1946	smFISH
1946	smFISH
1946	smFISH
1946	smFISH
1946	smFISH
1946	smFISH
1946	smFISH
1946	smFISH
1945	smFISH
1945	smFISH
1945	smFISH
1945	smFISH
1944	smFISH
1944	smFISH
1944	smFISH
1944	smFISH
1943	smFISH
1943	smFISH
1943	smFISH
1942	smFISH
1942	smFISH
1942	smFISH
1941	smFISH
1941	smFISH
1941	smFISH
1940	smFISH
1940	smFISH
1939	smFISH
1939	smFISH
1939	smFISH
1939	smFISH
1938	smFISH
1938	smFISH
1938	smFISH
1938	smFISH
1938	smFISH
1938	smFISH
1938	smFISH
1937	smFISH
1937	smFISH
1937	smFISH
1937	smFISH
1936	smFISH
1936	smFISH
1936	smFISH
1936	smFISH
1935	smFISH
1935	smFISH
1935	smFISH
1935	smFISH
1935	smFISH
1935	smFISH
1935	smFISH
1934	smFISH
1934	smFISH
1934	smFISH
1934	smFISH
1934	smFISH
1934	smFISH
1933	smFISH
1933	smFISH
1933	smFISH
1932	smFISH
1932	smFISH
1932	smFISH
1932	smFISH
1932	smFISH
1932	smFISH
1931	smFISH
1931	smFISH
1930	smFISH
1929	smFISH
1928	smFISH
1928	smFISH
1928	smFISH
1928	smFISH
1928	smFISH
1927	smFISH
1927	smFISH
1927	smFISH
1927	smFISH
1927	smFISH
1927	smFISH
1926	smFISH
1926	smFISH
1925	smFISH
1924	smFISH
1924	smFISH
1924	smFISH
1924	smFISH
1923	smFISH
1923	smFISH
1923	smFISH
1923	smFISH
1923	smFISH
1923	smFISH
1923	smFISH
1923	smFISH
1922	smFISH
1921	smFISH
1921	smFISH
1921	smFISH
1921	smFISH
1921	smFISH
1920	smFISH
1920	smFISH
1920	smFISH
1919	smFISH
1919	smFISH
1919	smFISH
1919	smFISH
1918	smFISH
1918	smFISH
1918	smFISH
1918	smFISH
1918	smFISH
1917	smFISH
1917	smFISH
1917	smFISH
1917	smFISH
1916	smFISH
1916	smFISH
1916	smFISH
1916	smFISH
1916	smFISH
1915	smFISH
1915	smFISH
1915	smFISH
1915	smFISH
1915	smFISH
1914	smFISH
1914	smFISH
1914	smFISH
1914	smFISH
1913	smFISH
1913	smFISH
1912	smFISH
1912	smFISH
1912	smFISH
1911	smFISH
1911	smFISH
1911	smFISH
1910	smFISH
1910	smFISH
1910	smFISH
1910	smFISH
1910	smFISH
1910	smFISH
1909	smFISH
1909	smFISH
1909	smFISH
1909	smFISH
1909	smFISH
1909	smFISH
1908	smFISH
1908	smFISH
1908	smFISH
1907	smFISH
1907	smFISH
1907	smFISH
1907	smFISH
1906	smFISH
1906	smFISH
1905	smFISH
1905	smFISH
1905	smFISH
1905	smFISH
1905	smFISH
1904	smFISH
1903	smFISH
1903	smFISH
1903	smFISH
1903	smFISH
1903	smFISH
1902	smFISH
1902	smFISH
1902	smFISH
1901	smFISH
1901	smFISH
1901	smFISH
1901	smFISH
1901	smFISH
1901	smFISH
1901	smFISH
1900	smFISH
1900	smFISH
1900	smFISH
1900	smFISH
1900	smFISH
1900	smFISH
1900	smFISH
1900	smFISH
1900	smFISH
1899	smFISH
1899	smFISH
1899	smFISH
1899	smFISH
1898	smFISH
1898	smFISH
1898	smFISH
1898	smFISH
1897	smFISH
1897	smFISH
1896	smFISH
1896	smFISH
1896	smFISH
1896	smFISH
1896	smFISH
1896	smFISH
1896	smFISH
1895	smFISH
1895	smFISH
1895	smFISH
1895	smFISH
1894	smFISH
1893	smFISH
1893	smFISH
1893	smFISH
1893	smFISH
1893	smFISH
1893	smFISH
1892	smFISH
1892	smFISH
1892	smFISH
1892	smFISH
1892	smFISH
1892	smFISH
1892	smFISH
1892	smFISH
1892	smFISH
1892	smFISH
1891	smFISH
1891	smFISH
1891	smFISH
1890	smFISH
1890	smFISH
1889	smFISH
1888	smFISH
1887	smFISH
1887	smFISH
1887	smFISH
1887	smFISH
1886	smFISH
1886	smFISH
1886	smFISH
1886	smFISH
1886	smFISH
1885	smFISH
1885	smFISH
1884	smFISH
1884	smFISH
1884	smFISH
1884	smFISH
1883	smFISH
1883	smFISH
1883	smFISH
1883	smFISH
1882	smFISH
1882	smFISH
1882	smFISH
1882	smFISH
1882	smFISH
1881	smFISH
1881	smFISH
1881	smFISH
1881	smFISH
1881	smFISH
1881	smFISH
1881	smFISH
1880	smFISH
1880	smFISH
1880	smFISH
1880	smFISH
1880	smFISH
1880	smFISH
1880	smFISH
1880	smFISH
1880	smFISH
1879	smFISH
1879	smFISH
1879	smFISH
1879	smFISH
1879	smFISH
1878	smFISH
1878	smFISH
1878	smFISH
1878	smFISH
1877	smFISH
1877	smFISH
1877	smFISH
1876	smFISH
1876	smFISH
1876	smFISH
1876	smFISH
1875	smFISH
1875	smFISH
1875	smFISH
1875	smFISH
1875	smFISH
1875	smFISH
1875	smFISH
1875	smFISH
1875	smFISH
1874	smFISH
1874	smFISH
1873	smFISH
1873	smFISH
1872	smFISH
1872	smFISH
1871	smFISH
1871	smFISH
1871	smFISH
1871	smFISH
1871	smFISH
1871	smFISH
1871	smFISH
1870	smFISH
1870	smFISH
1870	smFISH
1870	smFISH
1870	smFISH
1870	smFISH
1870	smFISH
1870	smFISH
1869	smFISH
1869	smFISH
1869	smFISH
1869	smFISH
1869	smFISH
1868	smFISH
1868	smFISH
1868	smFISH
1868	smFISH
1868	smFISH
1868	smFISH
1868	smFISH
1868	smFISH
1867	smFISH
1867	smFISH
1867	smFISH
1867	smFISH
1867	smFISH
1867	smFISH
1866	smFISH
1866	smFISH
1866	smFISH
1866	smFISH
1866	smFISH
1866	smFISH
1866	smFISH
1866	smFISH
1865	smFISH
1865	smFISH
1865	smFISH
1865	smFISH
1864	smFISH
1864	smFISH
1864	smFISH
1863	smFISH
1863	smFISH
1863	smFISH
1863	smFISH
1862	smFISH
1862	smFISH
1862	smFISH
1862	smFISH
1862	smFISH
1862	smFISH
1861	smFISH
1861	smFISH
1861	smFISH
1861	smFISH
1861	smFISH
1861	smFISH
1861	smFISH
1860	smFISH
1860	smFISH
1860	smFISH
1860	smFISH
1859	smFISH
1859	smFISH
1859	smFISH
1859	smFISH
1859	smFISH
1858	smFISH
1858	smFISH
1858	smFISH
1858	smFISH
1857	smFISH
1857	smFISH
1857	smFISH
1856	smFISH
1856	smFISH
1856	smFISH
1856	smFISH
1856	smFISH
1856	smFISH
1855	smFISH
1855	smFISH
1855	smFISH
1855	smFISH
1855	smFISH
1855	smFISH
1854	smFISH
1854	smFISH
1854	smFISH
1854	smFISH
1854	smFISH
1854	smFISH
1854	smFISH
1854	smFISH
1853	smFISH
1853	smFISH
1853	smFISH
1852	smFISH
1852	smFISH
1852	smFISH
1852	smFISH
1851	smFISH
1851	smFISH
1851	smFISH
1851	smFISH
1850	smFISH
1850	smFISH
1850	smFISH
1850	smFISH
1850	smFISH
1850	smFISH
1850	smFISH
1850	smFISH
1850	smFISH
1849	smFISH
1849	smFISH
1849	smFISH
1848	smFISH
1848	smFISH
1848	smFISH
1848	smFISH
1848	smFISH
1848	smFISH
1847	smFISH
1847	smFISH
1847	smFISH
1847	smFISH
1847	smFISH
1846	smFISH
1846	smFISH
1846	smFISH
1846	smFISH
1846	smFISH
1845	smFISH
1845	smFISH
1845	smFISH
1845	smFISH
1845	smFISH
1844	smFISH
1844	smFISH
1844	smFISH
1843	smFISH
1843	smFISH
1843	smFISH
1842	smFISH
1842	smFISH
1842	smFISH
1842	smFISH
1842	smFISH
1842	smFISH
1842	smFISH
1842	smFISH
1842	smFISH
1841	smFISH
1841	smFISH
1841	smFISH
1841	smFISH
1841	smFISH
1841	smFISH
1840	smFISH
1840	smFISH
1840	smFISH
1839	smFISH
1839	smFISH
1839	smFISH
1838	smFISH
1838	smFISH
1838	smFISH
1837	smFISH
1837	smFISH
1837	smFISH
1837	smFISH
1836	smFISH
1836	smFISH
1835	smFISH
1835	smFISH
1835	smFISH
1835	smFISH
1835	smFISH
1834	smFISH
1834	smFISH
1834	smFISH
1834	smFISH
1834	smFISH
1833	smFISH
1833	smFISH
1832	smFISH
1832	smFISH
1832	smFISH
1831	smFISH
1831	smFISH
1831	smFISH
1831	smFISH
1831	smFISH
1830	smFISH
1830	smFISH
1830	smFISH
1829	smFISH
1829	smFISH
1829	smFISH
1829	smFISH
1829	smFISH
1828	smFISH
1828	smFISH
1828	smFISH
1828	smFISH
1828	smFISH
1827	smFISH
1827	smFISH
1827	smFISH
1827	smFISH
1827	smFISH
1827	smFISH
1827	smFISH
1826	smFISH
1826	smFISH
1825	smFISH
1825	smFISH
1825	smFISH
1825	smFISH
1825	smFISH
1824	smFISH
1824	smFISH
1824	smFISH
1824	smFISH
1824	smFISH
1823	smFISH
1823	smFISH
1823	smFISH
1823	smFISH
1823	smFISH
1823	smFISH
1823	smFISH
1823	smFISH
1823	smFISH
1823	smFISH
1822	smFISH
1822	smFISH
1822	smFISH
1822	smFISH
1822	smFISH
1822	smFISH
1822	smFISH
1822	smFISH
1821	smFISH
1821	smFISH
1821	smFISH
1821	smFISH
1821	smFISH
1820	smFISH
1820	smFISH
1820	smFISH
1819	smFISH
1819	smFISH
1819	smFISH
1819	smFISH
1819	smFISH
1819	smFISH
1819	smFISH
1818	smFISH
1818	smFISH
1818	smFISH
1817	smFISH
1817	smFISH
1817	smFISH
1817	smFISH
1816	smFISH
1816	smFISH
1816	smFISH
1816	smFISH
1816	smFISH
1816	smFISH
1815	smFISH
1815	smFISH
1815	smFISH
1815	smFISH
1815	smFISH
1815	smFISH
1815	smFISH
1815	smFISH
1815	smFISH
1814	smFISH
1814	smFISH
1814	smFISH
1814	smFISH
1814	smFISH
1814	smFISH
1814	smFISH
1813	smFISH
1813	smFISH
1813	smFISH
1813	smFISH
1812	smFISH
1812	smFISH
1812	smFISH
1812	smFISH
1811	smFISH
1811	smFISH
1811	smFISH
1810	smFISH
1810	smFISH
1810	smFISH
1810	smFISH
1810	smFISH
[truncated: 44,402 more rows]

## Sheet: Fig. 2a
Encoding of four fluorescent signals of 21 marker genes of excitatory and inhibitory neurons
	Rasgrf2	Cux2	Rorb	Plcxd2	Kcnk2	Sulf2	Foxp2	Pcp4	Ctgf
Channel 1
Channel 2
Channel 3
Channel 4
	Sst	Crh	Npy	Cck	Vip	Pvalb	Gad1	Gda	Penk	Cxcl14	Cpne5	Lphn2
Channel 1
Channel 2
Channel 3
Channel 4

## Sheet: Fig. 2g
Layer distribution of 13 interneuron subclasses in mouse S1
	Int1	Int2/4	Int3	Int5	Int6	Int7/8	Int9	Int10	Int11	Int12	Int13	Int14	Int15/16
L1	1	0	0	0	0	0	2	1	0	1	2	3	5
L2/3	8	4	5	3	0	9	13	12	6	11	9	7	17
L4	16	9	6	12	2	14	6	2	5	3	9	7	11
L5a	3	7	4	1	2	9	1	1	2	0	0	4	8
L5	7	18	7	7	7	7	1	1	7	4	4	2	9
L6	7	4	3	1	7	14	1	2	2	6	1	2	1
L6b	0	3	4	0	3	5	1	3	1	7	2	0	3

## Sheet: Fig. 3e
Comparison of fluorescence intensity between π-FISH rainbow and conventional immunostaining with different dilutions of primary antibody
Fluorescence intensity per cell
100×			1000×			5000×			10000×
Secondary antibody	π-FISH rainbow		Secondary antibody	π-FISH rainbow		Secondary antibody	π-FISH rainbow		Secondary antibody	π-FISH rainbow
3026.85	3146.73		1455.82	2381.98		340.278	1775.13		148.766	1485.58
3067.38	2942.94		1426.47	2354.86		409.051	1627.63		225.027	1376.79
3145.25	3088.5		1303.49	2538.24		418.971	1505.03		112.374	1220.39
2853.77	3215.27		1501.68	2601.54		355.135	1471.08		162.846	1364.41
2924.1	3287.91		1336.83	2434.73		395.131	1681.16		138.881	1391.57
2782.52	2899.32		1540.33	2672.36		413.853	1561.4		127.341	1282.19
3061.05	2959.37		1532.93	2397.89		238.686	1532.89		102.444	1330.46
2855.26	3370.59		1520.7	2418.61		354.853	1569.22		123.453	1281.99
2932.45	3122.56		1490.04	2433.84		463.439	1602.37		207.8	1306.78
3012.9	3301.44		1485.86	2428.58		407.885	1563.78		124.703	1469.31
2988.24	3080.1		1267.93	2307.39		320.415	1574.66		106.237	1292.12
3124.4	3169.75		1402.55	2447.12		371.245	1649.39		159.415	1347.43
2980.95	2991.32		1482.3	2484.94		289.606	1506.24		217.748	1479.52
2824.79	3200.71		1398.64	2318.78		452.146	1536.8		98.963	1295.48
3110.38	3348.2		1321.17	2737.48		388.2	1682.46		129.24	1256.38
2931.66	2494.57		1369.11	2388.43		301.788	1514.91		100.298	1289.36
2889.42	3244.26		1423.81	2455.78		360.209	1663.78		111.395	1306.39
2745.61	3154.42		1331.24	2393.66		421.335	1533.42		109.505	1345.7
3024.16	3089.89		1502.15	2357.41		320.394	1504.24		137.893	1214.71
3079.78	3205.82		1420.37	2542.12		302.148	1689.4		204.61	1350.24

## Sheet: Supplementary Fig. 2b
One pair of π target probes
Spot counts/cell	Complementation or No complementation
651	No complementation
710	No complementation
768	No complementation
793	No complementation
819	No complementation
847	No complementation
867	No complementation
871	No complementation
895	No complementation
900	No complementation
903	No complementation
908	No complementation
912	No complementation
930	No complementation
940	No complementation
958	No complementation
967	No complementation
977	No complementation
983	No complementation
984	No complementation
1003	No complementation
1008	No complementation
1010	No complementation
1011	No complementation
1015	No complementation
1018	No complementation
1024	No complementation
1028	No complementation
1029	No complementation
1038	No complementation
1044	No complementation
1046	No complementation
1050	No complementation
1053	No complementation
1058	No complementation
1067	No complementation
1069	No complementation
1075	No complementation
1076	No complementation
1080	No complementation
1081	No complementation
1086	No complementation
1089	No complementation
1090	No complementation
1093	No complementation
1099	No complementation
1103	No complementation
1107	No complementation
1118	No complementation
1121	No complementation
1122	No complementation
1123	No complementation
1131	No complementation
1136	No complementation
1142	No complementation
1147	No complementation
1167	No complementation
1176	No complementation
1189	No complementation
1191	No complementation
1193	No complementation
1205	No complementation
1209	No complementation
1212	No complementation
1230	No complementation
1233	No complementation
1236	No complementation
1240	No complementation
1269	No complementation
1276	No complementation
1280	No complementation
1302	No complementation
1319	No complementation
1323	No complementation
1328	No complementation
1335	No complementation
1381	No complementation
1396	No complementation
1418	No complementation
1428	No complementation
1440	No complementation
1463	No complementation
1547	No complementation
1563	No complementation
1564	No complementation
1643	No complementation
1653	No complementation
1657	No complementation
1705	No complementation
2030	No complementation
809	Complementation
867	Complementation
1004	Complementation
1011	Complementation
1017	Complementation
1055	Complementation
1140	Complementation
1168	Complementation
1179	Complementation
1193	Complementation
1240	Complementation
1242	Complementation
1253	Complementation
1266	Complementation
1279	Complementation
1283	Complementation
1302	Complementation
1324	Complementation
1332	Complementation
1340	Complementation
1345	Complementation
1351	Complementation
1355	Complementation
1357	Complementation
1360	Complementation
1366	Complementation
1368	Complementation
1374	Complementation
1379	Complementation
1383	Complementation
1388	Complementation
1391	Complementation
1393	Complementation
1394	Complementation
1398	Complementation
1405	Complementation
1408	Complementation
1410	Complementation
1412	Complementation
1421	Complementation
1424	Complementation
1426	Complementation
1433	Complementation
1438	Complementation
1440	Complementation
1444	Complementation
1449	Complementation
1452	Complementation
1459	Complementation
1468	Complementation
1475	Complementation
1479	Complementation
1484	Complementation
1488	Complementation
1493	Complementation
1507	Complementation
1511	Complementation
1519	Complementation
1524	Complementation
1532	Complementation
1542	Complementation
1544	Complementation
1545	Complementation
1546	Complementation
1563	Complementation
1570	Complementation
1589	Complementation
1602	Complementation
1627	Complementation
1630	Complementation
1633	Complementation
1645	Complementation
1659	Complementation
1681	Complementation
1693	Complementation
1730	Complementation
1766	Complementation
1831	Complementation
1860	Complementation
1868	Complementation
1886	Complementation
1926	Complementation
1948	Complementation
1977	Complementation
2007	Complementation
2054	Complementation
2109	Complementation
2125	Complementation
2168	Complementation
2246	Complementation

## Sheet: Supplementary Fig. 2f
Different numbers of target probe pairs	Mean spot counts
2	858.24
5	1361.28
10	1731.68
15	1756.44
20	1772.34
25	1794.16

## Sheet: Supplementary Fig. 2g
Fold-increase in spot brightness with different number of π target probes
2 pairs	5 pairs	10 pairs	15 pairs	20 pairs	25 pairs
1.98	4.95	9.95	14.98	19.93	23.82
1.83	4.88	10	13.68	19.91	24.98
1.98	4.18	9.75	14.97	19.93	24.88
1.96	4.98	9.97	14.92	19.82	24.88
1.58	4.6	9.85	13.86	19.94	23.83
1.96	4.23	8.86	13.67	19.92	23.85
1.96	4.91	8.92	14.97	18.93	23.87
1.89	4.93	9.91	14.79	18.44	23.83
1.58	4.91	8.89	14.97	19.88	24.91
1.61	4.97	9.93	13.6	19.86	23.85
2	4.99	9.98	14.78	18.92	23.88
2	4.81	9.43	14.92	19.9	24.88
1.94	4.15	9.76	14.87	19.13	23.9
2	4.94	9.06	13.83	19.84	25
1.97	4.92	9.93	14.84	19.8	24.99
1.96	4.98	9.91	13.74	19.93	23.9
1.62	4.2	9.77	14.99	19.78	23.84
1.83	4.91	9.94	14.91	19.8	24.89
1.94	4.42	9.46	13.61	19.98	23.86
1.77	4.93	9.94	14.88	19.76	23.87
1.92	4.87	9.98	13.63	19.79	24.9
1.61	4.82	9.97	14.98	18.74	23.85
1.96	4.06	8.86	13.56	19.82	23.87
1.6	4.98	8.88	14.83	19.97	24.94
1.98	4.91	9.97	13.62	19.47	23.82
1.59	4.23	9.31	14.86	19.97	23.83
1.97	4.21	9.96	14.93	19.78	23.82
1.98	4.86	9.53	14.83	19.86	23.87
1.95	4.86	9.92	15	18.81	23.84
1.94	4.88	9.92	13.67	19.96	24.95
2	4.94	9.96	14.9	19.86	23.88
1.95	4.91	8.92	13.69	18.32	25
1.94	4.92	9.94	13.85	18.44	23.89
2	4.19	9.91	13.55	19.18	23.9
1.96	4.87	9.92	14.97	18.41	23.82
1.95	4.89	9.69	13.61	18.74	24.92
2	4.95	10	14.88	19.8	24.99
1.63	4.08	9.42	13.8	19.99	23.86
1.94	4.86	9.95	14.94	19.77	23.81
1.98	4.23	9.49	14.87	19.97	23.88
1.6	4.89	9.99	13.78	19.96	23.87
1.59	4.11	9.92	13.81	19.91	23.81
1.63	4.91	10	13.59	19.8	23.84
2	4.1	9.16	13.83	19.85	23.9
1.96	4.87	9.43	14.58	18.52	23.85
1.63	4.91	9.74	14.52	19.91	23.85
1.99	4.07	9.43	13.57	19.81	23.83
1.76	4.2	8.93	13.8	19.93	23.87
1.95	4.1	9.09	14.97	20	23.81
1.77	4.54	9.22	14.86	18.51	24.96
1.6	4.99	9.98	14.86	18.68	23.9
1.97	4.16	9.99	13.65	19.4	23.87
1.98	4.92	9.86	13.79	18.42	23.9
1.63	4.96	9.91	13.61	19.16	23.82
1.94	4.15	9.09	13.57	18.45	24.98
1.99	4.86	9.96	14.81	19.94	23.87
1.83	4.46	9.51	14.81	18.67	23.88
1.59	4.96	9.03	13.69	19.57	23.9
1.94	4.16	9.91	14.84	19.86	23.82
1.98	4.4	9.96	15	19.76	24.99
1.95	5	9.99	13.77	19.79	24.94
1.95	4.86	9.97	13.82	18.45	23.82
1.63	4.13	9.91	14.35	19.97	23.89
1.61	4.1	9.92	14.9	19.83	24.98
1.98	4.86	10	13.54	18.51	24.93
1.95	4.16	8.88	14.81	19.01	23.84
1.97	4.87	9.93	14.38	19.95	23.89
1.62	4.93	9.48	13.69	18.34	24.96
1.65	4.96	9.44	13.64	19.37	25
1.94	4.9	9.94	13.71	19.94	23.81
1.95	4.3	9.78	13.79	19.94	24.98
1.94	4.21	9.64	14.98	19.21	25
1.71	4.13	8.88	14.95	18.31	23.87
1.98	4.96	9.55	14.99	19.93	24.93
1.59	4.86	9.92	13.75	18.65	23.81
1.69	4.86	9.95	13.69	18.51	23.81
1.58	4.7	9.73	14.93	18.53	23.88
1.94	4.48	9.09	13.68	19.53	24.97
1.58	4.25	9.97	13.57	19.98	23.82
2	4.06	10	13.72	19.88	23.89
1.98	4.93	9.48	14.98	20	24.96
1.99	4.89	9.95	14.09	18.66	24.98
1.97	4.58	9.92	13.69	18.77	23.84
1.63	4.93	10	14.84	19.91	23.81
1.62	4.11	9.55	14.83	18.37	24.96
1.61	5	9.95	13.59	19.81	23.85
1.9	4.07	9.99	14.83	19.88	24.95
1.68	4.9	9.03	14.84	18.59	23.82
1.58	4.89	9.92	14.85	18.28	24.91
1.62	4.14	8.95	14.91	19.07	24.95
1.96	4.16	9.81	14.92	18.55	24.94
1.99	4.07	9.96	13.66	19.81	23.81
1.97	4.1	9.04	13.67	18.78	23.84
1.63	4.13	9.95	14.96	19.87	25
2	4.99	9.97	14.94	19.86	24.91
1.6	4.24	9.96	14.83	19.82	24.89
1.58	4.87	8.87	13.75	18.43	23.88
1.98	4.89	9.7	14.96	18.3	24.89
1.99	4.86	10	13.54	18.55	24.94
1.58	4.96	8.89	14.96	18.56	23.9
1.68	4.78	9.99	13.7	19.79	23.87
1.98	4.21	9.98	13.78	18.6	23.87
1.98	4.87	9.94	14.88	18.43	23.85
2	4.9	9.92	14.97	19.78	23.9
1.62	4.18	9.7	13.85	19.89	23.89
1.61	4.99	8.86	13.55	19.85	23.88
1.96	4.1	9.94	14.91	19.76	23.82
1.6	4.15	9.94	13.71	18.54	24.94
1.83	4.87	9.99	14.71	18.23	24.88
1.77	4.95	9.51	13.72	19.86	23.81
1.61	4.12	9.94	13.63	19.81	23.85
1.67	4.98	9.85	14.9	18.54	23.85
1.59	4.93	9.04	14.91	18.3	24.91
1.63	4.92	9.31	13.62	18.39	24.88
1.93	4.9	9.11	14.81	18.48	23.88
1.58	4.97	10	14.87	19.81	24.9
1.6	4.93	9.95	14.97	19.88	24.93
1.59	4.11	9.12	14.98	19.93	24.89
1.94	4.9	9.08	14.95	19.43	23.86
1.62	4.09	9.99	13.85	18.84	23.85
1.94	4.17	9.93	14.7	19.3	23.9
1.97	4.81	9.53	14.91	18.52	24.89
1.99	4.96	9.95	14.82	18.41	23.88
1.95	4.08	9.33	13.86	19.88	23.89
1.8	4.08	9.92	14.12	18.23	23.89
1.59	4.93	9.02	14.84	19.94	23.83
2	4.14	8.91	13.75	18.49	24.9
1.58	4.96	9.99	14.97	19.06	23.81
1.48	4.14	9.24	14.74	19.96	23.85
1.98	4.94	9.94	14.97	19.93	23.82
1.99	4.93	9.95	13.75	18.4	23.82
1.58	4.58	9.47	13.76	18.65	24.99
1.96	4.07	9.95	13.85	19.67	24.88
1.58	4.94	9.95	14.88	19.87	23.86
2	4.96	9.95	14.92	19.33	23.9
1.63	4.78	8.87	14.62	18.48	24.92
1.63	4.91	9.95	14.81	19.95	23.86
1.99	4.97	9.65	14.97	19.93	23.89
1.59	4.98	8.98	13.7	18.59	23.9
1.98	4.51	9.91	14.84	19.76	23.86
1.98	4.22	9.69	14.87	19.87	23.85
1.99	4.2	9.05	13.85	19.88	23.82
1.97	4.62	8.85	14.78	18.36	23.87
1.99	4.73	9.33	14.96	19.86	24.94
1.94	4.93	9.29	13.86	18.7	23.82
1.99	4.93	9.93	14.81	19.55	24.91
1.61	4.92	9.18	14.98	19.77	23.81
1.98	4.21	9.11	14.92	19.94	23.87
1.97	4.94	9.99	14.88	18.44	23.87
2	4.75	9.92	14.89	19.91	23.86
1.58	4.93	9.99	14.94	18.3	23.84
1.94	4.89	9.91	13.55	19.98	23.88
1.98	4.86	9.99	14.96	18.38	24.88
1.58	4.13	9.47	14.88	18.59	24.97
1.96	4.92	8.9	14.81	18.31	23.87
1.62	4.91	9.75	13.85	19.86	23.85
1.98	5	9.35	13.65	19.34	23.88
1.94	4.13	9.98	14.88	20	23.87
1.62	4.06	9.04	14.89	18.45	23.9
1.94	4.99	10	14.9	18.49	23.83
1.64	4.08	8.89	14.91	18.65	24.98
1.98	4.98	9.94	14.92	18.58	24.99
1.98	4.94	9.43	13.74	19.88	23.81
1.59	4.94	9.33	13.72	19.87	24.96
1.99	4.91	9.98	14.87	18.42	24.91
1.62	4.22	9.68	13.72	19.88	23.83
1.62	4.14	9.7	14.93	19.84	23.81
1.61	4.99	9.27	13.55	18.89	23.88
1.96	4.99	8.87	13.68	19.07	24.96
1.98	4.89	9.95	13.87	19.77	24.88
1.59	4.88	9.97	14.33	19.82	24.92
1.59	4.93	9.91	14.16	18.29	23.88
1.96	4.94	9.96	13.58	18.62	23.81
1.96	4.23	9.93	14.87	19.77	24.93
1.94	4.95	9.68	14.09	19.89	24.89
1.99	4.95	10	15	18.41	24.91
1.59	4.15	10	13.76	19.81	23.9
1.7	4.91	9.99	14.86	18.34	23.85
1.62	4.09	9.94	13.87	18.62	23.82
1.99	4.14	9.91	14.92	19.98	23.81
1.81	4.91	9.36	13.6	19.91	24.99
1.63	4.87	8.94	14.84	19.49	23.85
1.91	4.13	10	15	18.5	24.92
2	4.91	9.02	14.88	18.6	23.89
1.96	5	9.98	13.81	18.63	23.88
1.59	4.22	9.19	14.81	19.07	23.9
1.6	4.13	9.35	13.64	19.99	24.89
1.98	4.15	9.31	15	18.66	23.84
1.62	4.92	9.96	14.12	18.54	23.86
1.61	4.2	9.91	14.99	19.93	24.89
1.62	4.97	9.9	14.81	18.35	23.82
1.97	4.9	9.92	13.76	18.68	24.91
2	4.6	9.89	13.84	18.49	23.83
1.61	4.18	10	13.72	19.77	23.86
1.61	4.23	8.85	13.78	19.83	24.94
1.62	4.43	9.93	14.8	18.73	24.92
1.96	4.98	8.88	14.95	19.78	24.9
2	4.95	9.15	14.94	19.95	24.88
1.58	4.23	9.1	14.93	19.99	23.86
1.61	4.25	9.91	13.6	19.8	23.85
1.58	4.93	9.93	14.88	18.27	23.9
1.61	4.98	9.94	14.81	19.95	23.83
1.92	4.93	9.93	13.63	18.25	23.83
1.62	4.94	9.96	14.31	18.32	23.83
1.58	4.98	9.66	14.87	18.49	23.83
1.97	4.96	9.26	13.69	19.29	24.98
1.58	4.87	8.97	13.78	18.66	23.84
1.59	4.96	9.97	15	19.99	24.99
1.95	4.08	9.16	14.95	19.81	24.92
1.96	4.09	9.99	14.87	19.82	23.81
1.66	4.95	9.92	14.9	18.82	23.81
1.95	4.65	9.48	14.11	19.8	24.97
1.63	4.97	9.94	14.95	18.29	23.85
1.62	4.98	9.74	14.97	19.96	23.86
1.58	4.08	9.96	13.86	19.87	24.89
1.98	4.08	9.98	14.86	18.6	23.89
1.99	4.95	9.23	14.94	19.87	23.87
1.95	4.25	9.92	14.85	19.99	23.82
1.94	4.9	9.95	14.96	18.66	23.82
1.49	4.87	9.98	14.9	19.83	24.98
1.62	4.93	9.55	14.43	19.78	23.83
1.95	4.88	9.51	13.84	19.88	23.87
1.61	4.88	9.35	14.98	19.84	23.85
1.6	4.99	9.31	14.37	19.9	23.87
1.98	4.94	9.21	13.71	18.41	24.9
1.96	4.8	9.71	13.61	19.85	24.99
1.94	4.37	9.28	14.95	19.77	23.87
1.6	4.22	9.94	14.84	18.39	24.98
1.6	4.96	9.98	13.69	19.81	23.84
1.58	4.28	9.99	14.44	18.48	24.94
1.59	5	9.48	14.89	19.85	23.81
1.6	4.9	10	14.97	19.75	24.94
1.95	4.91	8.89	14.97	19.9	24.92
1.72	4.87	9.92	13.56	19.76	23.85
1.96	4.95	9.26	14.89	19.87	24.89
1.62	4.98	9.95	14.26	18.58	24.91
1.58	4.79	9.1	14.95	19.89	23.86
2	4.95	9.99	13.62	18.6	23.84
1.62	4.93	9.96	14.95	19.93	23.84
1.59	4.13	9.37	14.94	19.94	23.83
1.96	4.29	9.53	14.93	19.95	23.85
1.76	4.2	9.95	13.84	18.26	24.92
2	4.99	9.77	15	18.54	23.86
1.99	4.06	9.58	14.95	18.33	24.91
1.61	4.79	9.04	14.83	19.93	24.89
1.61	4.99	9.43	14.9	18.6	23.81
1.58	4.11	8.97	14.92	18.27	24.92
2	4.88	9.99	13.64	18.9	24.99
1.62	4.22	9.16	14.94	19.82	23.87
1.94	4.95	9.41	13.86	18.35	23.82
1.58	4.96	9.39	13.64	19.97	24.99
1.59	5	9.93	14.89	18.55	23.88
1.61	4.23	9.91	14.89	19.9	23.89
1.64	4.18	9.63	14.91	19.09	23.83
1.7	4.12	9.07	14.98	18.58	23.89
1.96	4.95	9.93	14.99	18.52	24.97
1.6	4.95	9.93	13.55	19.93	25
1.61	4.93	9.33	14.95	18.64	23.85
1.94	5	8.88	13.86	19.9	24.89
1.91	4.29	9.53	13.68	19.87	23.83
1.99	4.24	10	13.85	18.99	24.94
1.96	4.47	9.95	14.91	19.95	23.84
1.97	4.14	9.93	14.94	18.25	24.9
1.6	4.94	9.37	13.83	19.94	23.84
1.88	4.63	8.89	14.83	18.27	23.81
1.61	4.14	9.96	13.86	18.4	23.83
1.58	4.17	9.99	14.91	18.34	24.95
1.58	4.92	9.92	13.97	18.56	23.88
1.62	4.95	9.94	13.85	19.98	24.98
1.98	4.13	9.35	13.65	18.6	23.85
1.97	4.34	9.34	14.81	19.9	24.98
1.98	4.18	8.96	13.56	19.92	23.83
1.99	4.9	9.6	13.75	18.26	23.86
1.98	4.88	9.97	14.99	19.77	23.88
1.98	4.08	9.91	13.69	19.79	24.99
1.62	4.37	9.91	13.82	19.66	23.83
1.98	4.98	9.96	14.93	18.55	23.9
1.96	5	9.91	13.67	19.81	24.99
1.63	4.19	9.98	13.74	20	23.85
1.63	4.87	9.74	14.89	19.94	23.89
1.94	5	9.47	14.93	19.85	24.98
1.98	4.78	9.95	14.98	19.78	23.86
1.62	4.25	9.24	13.69	19.82	24.99
1.96	4.16	9.41	14.96	19.58	23.84
1.98	4.19	9.94	13.83	19.06	24.9
1.61	4.89	9.77	13.65	18.52	24.95
1.66	4.25	9.32	14.86	18.26	23.86
1.94	4.15	9.94	14.96	18.33	23.85
2	4.25	9.96	14.99	19.94	24.88
1.85	4.89	9.29	14.96	19.76	23.87
1.94	4.93	9.52	14.93	19.91	23.82
1.58	4.93	8.97	14.91	18.3	24.9
1.58	4.99	9.94	14.94	18.39	23.86
1.97	4.2	9.92	13.75	19.82	23.86
1.97	4.89	9.93	14.82	19.64	24.96
1.9	4.11	9.94	13.85	19.79	24.97
1.62	4.12	9.66	13.79	19.96	23.88
1.98	4.88	9.96	13.56	19.88	23.85
1.96	4.98	9.98	14.54	19.95	24.92
1.94	4.08	9.41	14.96	19.78	24.93
1.9	4.25	9.64	14.91	18.34	23.88
1.62	4.37	9.15	14.89	18.36	23.86
1.61	4.98	9.44	14.82	19.87	24.9
1.96	4.91	9.31	14.92	19.77	24.89
1.97	4.16	8.96	13.65	18.3	24.91
1.62	4.08	9.96	13.62	18.99	23.9
1.94	4.93	10	13.86	18.91	24.93
1.62	4.08	9.06	14.99	19.94	23.83
1.94	4.16	9.95	13.81	19.39	23.82
1.63	4.18	9.85	14.56	18.65	24.89
2	5	9.43	14.93	19.86	23.9
1.58	4.13	8.87	14.82	19.76	23.81
1.94	4.92	9.93	13.81	18.34	23.9
1.96	4.15	9.92	14.89	19.81	23.89
2	4.94	9.29	14.95	18.89	23.82
1.98	4.18	9.76	14.88	19.29	23.9
2	4.1	9.36	13.78	19.95	23.83
1.97	4.09	9.96	14.97	19.95	23.84
1.59	4.12	9.93	13.63	19.84	24.89
1.59	4.72	9.91	14.89	20	23.84
1.66	4.09	9.96	13.6	19.97	23.88
1.96	4.25	9.92	13.73	19.96	24.94
1.94	4.09	9.67	13.71	18.35	24.97
1.87	4.75	9.91	14.85	19.79	23.87
1.59	4.07	9.99	14.98	19.61	24.89
1.94	4.89	9.93	13.54	19.01	23.83
1.97	5	9.98	14.9	18.77	24.9
1.99	4.9	9.99	13.99	18.27	23.9
2	4.87	9.29	14.88	19.84	24.93
1.95	4.75	9.04	14.21	18.96	24.99
1.61	4.16	8.92	14.82	19.79	24.91
1.98	4.88	9.92	13.72	19.97	24.9
1.82	4.15	10	14.87	18.27	23.85
1.96	4.06	9.25	13.73	19.16	23.9
1.7	4.21	9.3	14.86	18.55	23.87
1.62	4.92	9.21	14.14	19.93	25
1.94	4.94	9.48	14.85	19.8	23.86
1.98	4.99	9.91	14.41	19.38	23.86
1.95	4.95	9.94	13.74	19.89	23.89
1.77	4.9	9.95	13.64	19.52	25
1.71	4.22	8.88	14.96	19.58	23.85
1.94	4.94	9.38	14.86	18.5	23.85
1.98	4.9	9	13.74	19.85	23.89
1.96	4.18	9.93	13.73	19.97	23.85
1.93	4.13	9.97	14.83	19.88	24.94
1.59	4.2	9.2	14.98	19.96	23.86
1.58	4.92	9.14	14.99	19.92	23.89
1.59	4.2	10	13.78	19.23	23.86
1.59	4.93	9.65	14.97	19.99	23.83
1.62	4.94	9.95	13.64	19.01	23.86
1.97	4.15	9.33	13.75	19.96	24.97
1.63	4.26	9.91	14.82	19.84	24.96
1.58	4.1	10	14.4	19.83	23.87
1.59	4.18	9.72	14.84	18.3	23.9
1.59	4.76	9.93	15	18.4	23.85
1.94	4.14	9.62	14.96	18.3	23.88
1.61	4.93	9.98	14.94	19.51	24.93
1.62	4.16	9.31	13.64	19.96	23.89
1.99	4.36	9.99	14.86	18.3	24.94
1.94	4.22	9.91	14.99	19.99	23.83
1.94	4.14	9.91	13.6	18.48	23.87
1.59	4.17	9.42	13.54	19.88	23.83
1.94	4.1	9.98	13.79	19.82	23.81
1.99	4.89	10	13.61	19.79	23.88
1.98	4.96	9.19	13.58	18.26	23.81
1.96	4.12	9.91	14.82	19.79	23.83
1.58	5	9.92	14.83	19.81	24.98
1.97	4.5	9.97	13.92	19.93	24.93
1.61	4.9	9.93	13.67	19.23	23.85
1.98	4.18	9.33	13.87	19.56	23.81
1.94	4.08	9.83	14.97	18.62	24.9
1.98	4.87	9.46	14.88	18.51	23.85
1.62	4.88	9.97	14.88	19.09	24.99
1.97	4.24	9.85	14.82	18.51	23.86
1.62	4.07	9.6	14.95	19.07	23.9
1.61	4.87	8.99	13.8	19.82	23.84
2	4.32	9.91	13.65	19.99	24.94
1.94	4.25	9.91	13.78	18.59	23.88
1.99	4.16	9.98	13.73	19.49	23.83
1.9	4.96	9.04	14.81	19.88	23.9
1.62	4.9	9.97	13.83	19.8	24.91
1.63	4.91	9.94	14.99	19.51	25
1.62	4.98	9.13	14.47	19.93	25
1.82	4.93	9.92	14.89	19.84	23.88
1.99	4.25	9.98	14.94	19.62	23.87
1.62	4.87	9.79	14.94	19.95	24.93
1.98	4.89	9.51	13.78	19.77	23.9
1.98	4.92	9.92	13.73	19.83	23.83
1.94	4.39	9.99	13.54	19.97	23.88
1.97	4.86	9.94	14.87	19.98	24.98
1.81	4.18	9.94	14.87	18.33	24.89
1.95	4.99	8.94	13.82	19.44	25
1.95	4.86	9.98	14.15	19.82	23.87
1.96	4.15	9.92	15	18.37	23.87
1.72	4.47	9.25	14.9	18.97	23.83
1.83	4.06	10	14.31	19.2	23.85
1.59	4.98	9.22	14.8	19.98	24.95
1.6	4.96	9.92	14.86	19.85	23.83
1.59	4.1	9.98	13.6	18.42	23.81
1.98	4.94	9.99	14.85	18.52	23.86
1.59	4.15	9.98	13.62	18.37	23.86
1.58	4.94	9.93	14.97	18.94	23.84
1.99	4.25	9.99	14.88	19.99	24.95
1.94	4.25	8.85	14.92	18.65	23.89
1.6	4.98	9.91	14.29	19.89	23.89
1.99	4.13	9.92	14.97	18.66	24.92
2	4.12	8.93	13.78	19.93	23.83
1.97	4.06	8.94	13.81	18.29	24.95
1.88	4.94	9.94	13.6	19.99	23.85
1.6	4.24	9.12	14.92	18.4	23.88
1.59	4.98	9.29	13.78	18.64	24.99
1.75	4.87	9.96	14.99	19.91	23.87
1.61	4.91	10	15	18.56	25
1.58	4.98	8.89	13.73	19.93	23.83
1.63	4.9	10	13.78	19.91	23.85
1.99	4.24	9.98	14.87	19.36	24.98
1.61	4.92	10	15	19.99	24.89
1.97	4.93	9.92	13.62	19.58	24.99
1.94	4.22	9.44	14.98	19.9	24.99
1.96	4.16	9.89	14.89	19.97	23.87
1.69	4.69	9.13	13.78	19.81	23.83
1.97	4.92	9.99	14.92	18.31	23.85
1.62	4.18	9.42	14.85	19.97	23.86
1.96	4.87	9.98	13.85	19.49	23.84
1.58	4.2	9.99	14.91	19.84	23.87
1.63	4.98	9.23	15	19.95	23.84
1.62	4.18	9.47	14.99	19.91	24.98
1.96	4.14	9.78	13.66	18.47	23.87
1.99	4.21	9.05	13.55	19.9	23.87
1.94	4.24	9.94	14.75	18.57	23.84
1.95	4.92	9.92	13.65	19.85	23.84
1.88	4.18	9.93	13.75	18.42	23.86
1.62	4.9	9.84	14.86	20	24.96
1.58	4.2	9.91	13.67	19.54	24.97
1.61	4.25	9.95	13.68	19.78	23.85
1.94	4.98	9.97	14.47	19.87	23.89
1.9	4.14	10	14.85	18.39	23.83
1.58	4.91	9.74	13.72	18.29	24.89
1.62	5	9.51	13.55	19.97	24.88
1.95	4.88	9.41	14.93	18.57	24.96
1.98	4.25	9.21	13.95	19.93	23.9
1.96	4.15	9.01	14.9	18.41	23.84
1.94	4.17	9.02	14.92	18.24	23.85
1.61	4.87	9.86	14.09	19.92	23.87
2	4.92	9.23	14.86	18.78	24.95
1.94	4.2	9.49	13.68	19.93	24.91
1.69	4.96	9.69	14.99	18.34	23.81
1.62	4.08	9.92	13.67	19.78	23.84
1.58	4.12	9.94	14.81	19.81	24.98
1.99	4.98	8.95	14.94	19.15	23.84
1.62	5	9.97	13.83	20	24.88
1.59	4.06	9.92	14.96	18.39	24.97
1.99	4.18	8.92	14.83	18.25	24.88
1.95	4.91	9.12	13.83	18.37	24.96
1.95	4.13	9.36	15	19.59	24.93
2	5	9.88	14.89	18.66	24.94
1.61	4.15	9.95	13.58	19.9	24.95
1.7	5	9.93	13.82	18.65	24.89
1.58	4.87	9.94	14.95	18.32	23.89
1.93	4.48	9.98	14.96	19.84	23.87
1.68	4.97	9.09	13.69	18.71	23.83
1.61	4.11	9.97	13.64	19.85	24.96
1.65	4.25	9.92	14.89	18.64	24.94
1.98	4.87	9.01	13.81	19.96	24.92
1.96	4.07	9.28	13.79	19.83	23.81
1.62	4.07	9.99	14.88	19.52	25
1.59	4.9	9.44	13.75	19.83	24.98
1.63	4.93	9.07	13.61	19.79	23.84
1.58	4.08	10	13.61	18.46	24.98
1.59	4.14	9.94	13.87	19.88	24.92
1.96	4.95	9.2	13.79	19.89	24.94
1.71	4.1	9.07	13.72	19.87	23.88
1.95	4.15	9.26	13.54	19.93	24.96
1.97	4.87	9.82	13.54	18.29	23.81
1.94	4.13	9.96	14.47	19.82	23.87
1.61	4.08	9.91	14.99	18.59	23.82
1.59	4.92	9.53	14.97	18.59	24.96
1.62	4.99	9.96	14.82	19	23.88
1.99	4.92	9.96	14.93	19.96	24.97
1.96	4.15	9.38	14.81	18.65	23.82
1.63	4.91	8.99	14.98	18.48	24.98
1.94	4.89	9.96	14.45	18.65	23.87
1.97	4.23	9.94	14.69	19.99	23.81
1.95	4.86	9.94	14.99	19.88	23.84
1.91	4.69	9.97	14.95	18.66	23.83
1.95	4.17	9.94	13.65	19.12	24.96
1.94	4.86	9.91	14.92	19.85	25
1.73	4.23	9.96	14.84	19.8	23.86
1.98	4.92	9.94	13.7	18.3	24.94
1.61	4.9	9.99	13.79	19.79	24.9
1.96	4.9	9.98	14.97	19.76	24.92
1.94	4.97	9.96	14.92	18.56	24.89
1.58	4.59	9.33	14.81	19.81	24.99
1.94	4.9	9.09	13.86	19.92	23.88
1.62	5	9.55	14.85	19.75	23.87
1.97	4.98	9.94	14.88	18.58	24.88
1.95	4.24	9.91	13.66	19.07	23.81
1.62	4.95	9.96	14.98	19.78	24.93
1.97	4.1	9.97	14.81	19.58	23.82
2	4.15	9.07	14.52	19.45	25
1.97	4.89	9.95	13.78	19.92	23.9
1.79	4.07	9.48	15	19.8	24.89
2	4.95	10	14.93	19.92	23.9
1.98	4.22	9.36	14.97	18.53	23.83
1.61	4.11	9.97	13.8	19.76	23.83
1.87	5	9.05	14.81	19.85	23.87
1.61	4.88	9.42	14.88	19.78	23.88
1.6	4.89	9.96	14.88	19.82	24.99
1.63	4.09	9.98	14.92	18.35	24.98
1.63	4.09	9.31	14.9	19.4	24.89
1.62	4.25	9.95	14.22	19.94	25
1.96	4.25	9.22	13.6	18.41	23.89
1.94	4.22	9.43	14.83	18.45	24.91
1.95	4.87	9.43	13.7	19.85	23.83
1.98	4.17	9.93	14.82	19.78	23.82
1.97	4.93	9.96	14.23	19.27	23.86
1.97	4.19	9.34	13.73	18.78	24.89
1.94	4.96	9.38	14.97	19.78	24.89
1.62	4.96	9.55	13.91	19.92	24.89
1.62	4.91	9.96	14.94	20	23.82
1.62	4.13	9.91	14.99	18.28	24.92
1.59	4.14	9.91	13.59	19.76	23.9
1.92	4.96	9.99	14.36	19.84	24.88
1.62	5	9.55	14.94	18.35	23.89
1.58	4.07	9.38	13.57	19.78	23.89
1.73	4.93	9.36	13.86	18.36	23.89
1.98	4.14	9.95	14.89	18.56	23.89
1.58	4.19	9.43	13.72	18.45	25
1.59	4.14	9.95	14.82	19.16	23.89
1.99	4.25	9.93	14.97	18.6	23.86
1.96	4.93	9.98	14.95	18.66	23.83
1.94	4.96	9.41	13.66	19.89	23.88
1.58	4.99	9.02	14.98	20	23.86
1.95	4.99	9.42	13.57	18.61	24.97
1.61	4.48	10	14.81	19.9	23.86
1.58	4.12	9.36	14.22	19.9	23.87
1.98	4.97	9.21	13.75	18.64	24.99
1.88	4.92	9.82	14.86	19.92	23.88
1.94	4.64	10	14.91	19.02	24.99
1.95	4.91	9.94	14.56	18.71	24.9
1.91	4.96	10	13.85	18.71	23.83
1.61	4.87	10	13.8	19.07	23.87
1.58	4.68	9.18	14.09	19.87	24.93
1.96	4.1	9.87	13.76	19.96	23.85
1.98	4.87	9.78	13.69	18.61	24.97
1.83	4.92	9.93	14.96	19.92	23.83
1.63	4.94	9.91	13.6	19.6	24.95
1.58	4.49	8.87	13.64	19.82	23.82
1.77	4.91	9.92	13.72	18.53	24.95
1.99	4.93	10	14.91	19.19	24.95
1.98	4.9	9.94	14.9	19.76	23.87
1.94	4.14	9.96	14.39	18.34	23.85
1.61	4.25	9.86	14.85	19.15	23.82
1.94	4.94	9.92	14.88	19.86	24.99
1.96	4.92	9.86	14.96	19.97	24.91
1.99	4.95	9.7	13.73	19.83	23.88
1.59	4.89	9.98	14.91	18.59	24.94
1.98	4.91	9.77	14.85	18.41	24.96
1.58	4.99	9.35	14.97	19.87	23.88
2	4.2	9.19	13.83	19.97	24.9
2	4.94	9.56	13.59	18.23	23.87
1.62	4.89	9.53	14.9	18.57	23.88
1.62	4.98	9.67	14.07	19.79	23.83
1.6	4.16	9.86	14.89	19.95	23.89
1.98	4.18	9.81	14.85	19.7	23.9
1.58	4.16	8.94	13.69	19.81	24.97
2	5	9.84	14.96	19.63	23.81
1.62	4.19	9.95	13.85	18.62	23.9
1.98	4.21	9.04	14.92	19.95	24.88
1.94	5	9.97	13.63	19.91	23.84
1.94	4.91	9.91	13.58	18.65	23.85
1.58	4.86	9.92	14.44	18.36	24.99
1.88	4.94	9.21	13.61	18.5	24.97
1.95	4.56	9.99	14.83	19.85	24.98
1.59	4.96	9.97	14.82	19.91	23.82
1.62	4.98	9.53	13.71	18.25	24.89
1.58	4.93	9.38	14.91	18.39	23.84
1.94	4.07	9.97	14.9	19.91	24.92
1.95	4.22	9.58	14.26	19.8	24.93
1.62	4.79	9.97	14.82	19.87	23.88
1.96	4.86	9.61	14.86	19.82	24.89
1.99	4.23	9.9	13.82	18.38	23.89
1.63	4.96	10	13.57	19.94	23.84
1.62	4.94	8.87	15	18.28	23.9
1.94	4.86	9.92	14.92	19.13	23.83
1.58	4.92	9.77	14.98	19.86	23.84
2	4.7	9.94	14.88	19.26	24.99
1.95	4.73	9.38	13.56	19.67	23.9
1.99	4.89	9.98	13.82	19.76	23.85
1.59	4.16	9.91	13.59	19.77	24.99
1.96	4.93	9.22	13.93	19.39	25
1.61	4.98	9.92	14.1	18.46	23.85
2	4.93	9.91	13.75	19.87	23.9
2	4.92	9.98	14.89	18.38	23.87
1.59	4.98	9.95	13.77	18.34	24.96
1.59	4.87	9.09	14.94	19.81	23.82
1.96	4.09	9.36	13.54	18.52	23.83
1.59	4.23	9.94	13.61	19.12	23.89
1.62	4.22	9.96	15	18.87	23.84
1.99	4.81	9.75	14.81	18.66	23.89
1.59	4.93	9.97	14.91	19.31	24.89
1.96	4.17	9.86	13.71	18.29	24.93
1.98	4.09	9.15	14.17	18.65	24.88
1.98	4.91	9.94	14.87	19.12	23.88
1.95	4.79	9.93	14.91	19.17	23.89
1.95	4.06	9.47	14.89	19.35	23.9
1.6	4.89	8.9	13.74	18.61	23.86
1.94	4.87	9.94	13.75	19.88	23.89
1.96	4.09	9.33	13.7	18.53	23.83
1.58	4.97	9.73	13.76	19.41	24.93
2	4.95	9.48	13.56	19.94	24.88
1.63	4.13	9.98	14.81	18.44	24.95
1.59	4.16	9.99	13.6	18.55	24.95
1.94	4.22	9.99	13.76	19.94	24.96
1.94	4.1	8.99	13.73	19.8	23.86
1.58	4.16	9.23	13.85	19.86	24.96
1.95	4.91	8.93	13.85	18.27	23.86
1.96	4.25	8.91	14.82	18.28	23.9
1.61	4.16	9.11	14.97	19.91	24.97
1.99	4.14	10	14.84	19.25	23.83
1.98	4.9	8.94	14.95	18.64	23.84
1.94	4.22	9.96	13.54	19.97	23.83
1.96	4.9	9.7	14.86	18.8	24.97
1.62	4.96	9.94	13.87	19.76	23.87
1.58	4.92	9.52	14.92	18.97	23.87
1.92	4.22	9.69	13.87	18.47	23.86
1.97	4.25	9.97	13.74	19.94	23.86
1.58	4.37	8.85	13.83	19.85	23.83
1.59	4.87	10	14.85	19.77	23.84
1.98	5	9.39	14.83	18.49	23.89
1.96	4.11	9.36	14.02	19.77	23.87
1.96	5	9.26	14.63	19.89	23.84
1.98	4.9	9.91	14.98	19.99	24.96
1.73	4.37	9.98	14.25	18.57	23.82
1.94	4.21	8.9	14.92	18.54	23.86
1.97	4.89	9.94	14.82	19.97	23.81
1.6	4.97	10	14.04	19.84	23.86
1.58	4.98	9.72	14.96	19.05	23.84
1.94	4.96	9.43	14.82	18.43	24.96
1.94	4.87	10	13.86	20	24.88
1.99	4.61	9.96	13.71	19.96	23.82
1.95	4.96	9.1	14.95	18.93	24.94
1.94	4.94	9.92	14.85	18.35	24.98
1.58	4.19	8.88	14.95	20	23.87
1.94	4.23	9.36	13.85	20	23.89
1.96	4.89	9.99	14.96	19.54	23.89
1.96	4.15	9.28	14.43	18.69	24.93
1.96	4.09	9.92	13.62	19.9	23.85
1.95	4.95	9.09	14.88	19.93	24.91
1.6	4.95	9.98	13.74	19.92	23.87
1.59	4.22	9.78	14.29	19.87	23.9
1.94	4.63	9.11	14.78	19.82	23.84
1.92	4.22	9.04	14.34	18.86	23.88
1.59	4.99	9.98	13.65	19.89	23.87
1.96	4.2	9.39	14.92	18.29	23.85
1.96	4.96	9.59	14.81	19.84	23.87
1.62	4.9	8.87	13.62	19.87	23.86
1.62	4.11	9.6	14.9	18.29	23.84
1.98	4.88	9.06	14.98	19.83	23.81
1.63	4.9	9.97	14.82	19.78	23.88
1.98	4.87	9.46	13.59	19.78	24.93
1.98	4.93	8.92	14.97	19.97	23.85
1.96	4.87	9.55	14.87	18.51	23.85
1.94	4.89	9.06	13.75	18.44	23.88
1.95	4.87	9.95	13.68	19.84	23.82
1.96	4.24	9.93	13.71	18.3	23.82
1.63	4.11	9.59	13.75	19.91	23.83
2	4.92	9.99	13.63	18.44	23.83
1.58	4.21	9.91	13.69	19.89	23.87
1.61	4.38	10	14.91	19.93	23.85
1.96	4.06	9.45	14.99	18.66	23.81
1.59	4.87	9.97	14.85	18.4	23.87
1.99	4.97	9.95	14.95	19.78	24.99
1.59	4.21	8.89	14.93	20	23.86
1.58	4.99	9.07	13.84	18.65	23.85
1.59	4.97	9.17	13.62	18.93	23.87
1.59	4.18	9.98	13.85	19.79	24.98
1.58	4.46	10	13.61	19.88	24.94
1.63	4.95	9.97	14.87	19.51	24.88
1.61	4.92	9.11	14.48	19.97	23.86
1.99	4.88	9.33	14.93	19.98	23.87
1.96	4.18	9.51	13.56	19.93	23.88
1.59	4.15	9.99	13.83	19.7	23.82
1.59	4.92	9.99	14.91	19.93	24.97
1.95	4.99	9.62	14.92	18.66	24.96
1.61	4.94	9.97	14.96	19.83	25
1.61	4.23	9.96	13.56	19.94	23.84
1.95	4.91	9.96	14.86	19.79	23.84
1.63	4.24	9.45	14.04	19.76	23.83
1.94	4.11	9.29	13.68	19.81	24.93
1.97	4.96	9.93	14.83	18.81	24.98
1.99	4.95	9.51	14.92	18.76	23.83
1.59	4.95	9.97	14.95	19.79	23.82
1.98	5	8.93	13.86	18.46	23.85
1.59	4.07	9.73	14.99	19.93	23.82
1.94	4.99	9.94	13.54	19.79	23.85
1.59	4.92	9.68	14.89	18.74	24.93
1.62	4.97	9.22	14.94	19.95	23.83
2	4.97	9.55	13.84	18.78	23.81
1.6	4.45	9.27	14.85	19.67	23.9
1.96	4.98	9.97	13.84	18.43	24.94
1.98	4.96	9.28	13.73	20	23.87
1.98	4.96	9.67	14.88	18.81	23.83
1.58	4.99	9.12	14.69	18.31	23.84
1.61	4.92	9.94	13.54	19.99	24.96
1.94	4.13	10	13.85	19.21	23.86
1.99	4.96	9.09	13.84	19.86	24.93
1.98	4.15	9.19	14.92	18.44	23.86
1.88	4.09	9.48	13.55	18.46	24.97
1.94	4.2	9.95	14.88	19.92	24.91
1.98	4.15	9.93	14.83	19.91	23.87
1.58	4.14	9.98	14.99	19.93	23.88
1.98	4.82	9.91	14.85	19.91	23.88
1.59	4.95	9.99	14.83	19.33	23.9
1.59	4.89	9.96	13.61	18.3	23.9
1.97	4.71	9.42	14.95	19.85	23.85
1.98	4.06	9.02	13.72	19.87	24.95
1.59	4.95	9.7	14.47	18.51	23.85
1.63	4.09	10	13.77	19.17	23.81
1.96	4.2	9.97	13.61	19.92	24.96
2	4.93	9.96	13.87	18.51	23.85
1.58	4.97	9.24	13.82	18.35	24.88
1.96	4.15	9.21	13.59	18.84	24.93
1.62	4.06	8.98	14.82	18.36	24.98
1.94	4.12	9.92	14.94	19.91	24.91
1.59	4.9	9.99	13.61	18.99	23.89
1.99	4.89	9.98	13.85	19.46	23.81
1.98	4.06	8.85	13.75	18.51	23.89
1.96	4.94	9.41	13.87	19.79	23.84
1.85	4.95	9.01	13.69	19.95	24.9
1.94	4.92	9.49	13.83	19.95	24.96
1.97	4.95	9.98	13.8	18.46	23.81
1.58	4.86	9.98	14.85	19.82	23.82
1.96	4.71	9.01	14.96	19.99	23.84
1.99	4.96	9.94	14.22	19.85	24.99
1.75	4.11	9.48	14.92	19.76	24.88
2	4.92	9.92	13.71	19.97	24.98
1.94	4.17	9.45	14.92	18.66	23.89
1.62	4.98	9.91	13.76	18.37	24.98
1.94	4.9	9.26	13.68	19.88	23.81
1.62	4.16	9.98	14.85	18.27	24.92
1.59	4.07	9.06	14.81	19.93	23.81
1.98	4.83	9.54	13.54	19.54	24.94
1.96	4.87	9.99	14.95	18.67	24.98
1.94	4.09	10	15	18.25	23.87
1.94	4.25	9.92	13.74	19.8	23.85
1.99	4.18	10	13.7	18.49	23.82
2	4.09	8.99	14.85	19.54	24.94
1.62	4.16	9.93	13.82	19.14	23.88
1.61	4.13	9.95	13.59	19.95	23.84
1.96	4.23	9.2	14.85	18.57	23.83
1.94	4.24	9.95	14.88	19.78	23.88
1.6	4.83	9.38	13.61	19.39	24.92
1.68	4.25	9.05	14.94	18.62	24.89
1.94	4.06	9.92	13.94	19.53	23.82
1.58	4.15	9.91	13.82	19.97	24.93
1.61	4.35	9.91	14.35	19.71	23.82
1.59	4.23	10	14.62	19.95	23.83
1.98	4.94	8.97	13.65	18.47	23.89
1.97	4.14	9.33	14.93	20	23.83
1.94	4.94	9.92	14.91	19.81	23.82
1.59	4.22	9.94	13.57	19.52	23.88
1.6	4.94	9.97	13.54	19.46	23.88
1.6	4.94	8.92	14.97	19.99	23.87
1.58	4.79	9.14	13.85	19.76	24.9
1.96	4.98	9.91	13.79	18.54	23.84
1.94	4.15	9.92	13.57	19.49	23.86
1.61	4.92	10	14.99	18.45	24.89
1.96	4.15	9.51	15	19.79	23.81
1.97	4.87	9.59	13.77	19.91	24.95
1.98	4.31	9.45	13.62	19.92	23.85
2	4.16	10	14.95	18.49	24.9
1.95	4.88	9.95	13.67	18.41	23.89
1.84	4.92	8.99	14.25	18.5	23.82
1.98	4.98	9.38	13.81	19.61	24.92
1.6	4.3	9.94	13.82	20	24.91
1.94	4.16	8.92	14.95	18.27	23.86
1.95	4.86	9.47	14.91	18.34	23.87
1.81	4.13	9.1	14.52	19.99	23.81
1.59	4.07	9.91	14.91	19.78	24.95
1.59	4.93	9.94	13.86	19.82	24.97
1.97	4.06	9.94	13.54	18.58	23.88
1.61	4.21	9.95	14.81	19.95	23.89
1.63	4.89	9.99	14.8	19.55	24.93
1.96	4.99	9.32	13.55	18.78	23.85
1.94	4.19	10	14.89	18.46	23.89
1.62	4.89	9.98	14.82	18.72	23.9
1.58	4.07	9.91	14.96	18.63	24.96
1.58	4.11	9.94	13.84	18.91	23.84
1.96	4.87	9.94	13.75	19.84	23.82
1.59	4.07	9.93	14.81	19.86	23.87
1.61	4.2	9.35	14.85	18.45	24.99
1.59	4.86	9.94	14.93	19.87	23.88
1.62	4.94	9.94	14.82	18.85	24.92
1.59	4.9	9.97	13.64	19.8	24.98
1.62	4.94	9.41	14.91	18.28	24.93
1.77	4.22	9.48	14.57	19.76	24.92
1.97	4.93	9.97	14.82	19.78	24.89
1.93	4.13	9.97	13.58	19.09	24.99
1.59	4.17	9.98	14.95	19.78	23.88
1.62	4.08	9.79	14.92	18.81	23.85
1.58	4.96	9.79	14.89	19.91	23.87
1.98	4.53	9.93	14.86	19.85	23.81
1.99	4.08	9.99	15	18.59	24.89
1.99	4.18	9.72	14.93	19.22	23.87
1.62	4.98	9.82	14.85	18.53	24.98
1.94	4.14	9.92	14.85	19.8	24.94
1.6	4.96	9.97	14.87	19.88	23.9
1.62	4.56	9.02	14.93	19.76	23.89
1.96	4.98	9.96	14.9	19.99	23.83
1.99	4.17	9.93	14.88	18.63	23.83
1.58	4.98	9.93	14.25	19.79	23.89
1.97	4.2	9.96	14.41	19.81	23.86
1.64	4.29	10	13.62	19.83	23.81
1.94	4.86	9.99	14.97	18.59	23.81
1.94	4.96	9.45	13.6	18.46	23.83
1.6	4.87	9.99	15	19.86	23.85
2	4.19	9.98	13.57	19.93	23.86
1.99	4.91	9.34	14.96	19.94	24.99
1.98	4.08	9.29	13.86	19.78	23.88
1.96	4.9	9.94	13.66	19.84	23.82
2	4.2	9.65	14.89	18.86	23.87
1.98	4.25	9.92	14.37	19.91	23.84
1.94	4.88	9.7	14.81	19.82	23.82
1.61	4.91	9.88	13.6	19.88	23.88
1.96	4.15	9.41	14.94	19.17	23.81
1.97	4.11	9.25	13.87	19.56	23.81
1.98	4.25	9.93	13.74	19.92	23.9
1.6	4.64	9.02	14.9	19.3	23.87
1.96	4.89	9.94	14.88	18.43	24.92
1.62	4.9	9.21	13.54	19.8	23.85
1.61	5	9.3	13.84	18.23	23.86
1.66	4.6	8.85	15	19.91	24.89
1.98	4.21	9	14.95	18.58	25
1.96	4.97	9.53	14.96	19.69	23.82
1.92	4.7	10	14.84	18.37	24.93
1.96	4.92	9.93	14.95	19.78	24.89
1.61	4.86	8.9	13.73	19.47	23.82
1.61	4.5	10	14.25	19.95	24.97
1.78	4.28	9.99	14.27	19.91	24.88
1.6	4.9	9.93	13.59	19.91	23.86
1.98	4.98	9.08	13.68	18.89	23.82
1.98	4.93	9.11	13.87	18.67	24.98
1.96	4.94	9.71	13.76	18.51	24.92
1.61	4.71	9.99	14.81	20	23.83
1.99	4.18	9.33	14.95	18.65	23.83
1.58	4.1	9.92	14.99	20	23.82
1.98	4.86	9.96	13.78	19.92	23.85
1.99	4.17	9.5	13.85	19.79	24.88
1.96	4.06	9.36	15	18.65	23.81
1.62	4.96	9.1	14.96	19.63	23.81
1.72	4.95	9.94	14.99	19.97	23.84
1.96	4.22	9.96	14.88	19.38	25
1.96	4.44	9.97	14.97	19.92	24.92
1.98	4.99	9.91	13.82	19.79	24.98
1.62	4.87	10	13.66	18.3	25
1.96	4.89	8.97	13.89	19.95	25
1.96	4.6	9.07	13.72	19.79	23.86
1.59	4.08	10	14.93	18.67	23.83
1.62	4.75	9.92	13.7	19.92	23.86
1.96	4.18	9.31	14.87	19.78	23.81
1.98	4.94	9.55	14.96	19.45	23.86
1.98	4.11	9.53	13.58	18.35	23.81
1.59	4.89	9.93	14.92	18.26	24.97
1.62	4.19	9.56	13.83	19.95	24.89
1.58	4.9	9.91	14.84	18.59	24.92
1.99	4.92	9.32	13.66	18.67	23.86
1.6	4.71	9.27	14.78	18.58	23.82
1.95	4.98	9.95	13.83	19.88	23.83
1.67	4.98	9.97	14.92	19.01	24.88
1.61	4.21	9.95	13.6	18.37	23.81
1.96	4.96	9.86	13.54	18.51	23.89
1.62	4.2	9.96	14.93	19.79	23.84
1.62	4.95	9.35	14.31	18.51	23.87
1.59	4.92	9.91	14.94	18.45	25
1.95	4.94	9.64	13.61	19.76	23.82
1.97	4.2	9.12	14.67	19.57	24.94
1.95	4.25	9.07	14.41	18.77	24.88
1.58	4.91	9.92	14.84	19.95	23.85
1.99	4.97	9.48	13.61	18.37	23.82
1.61	4.14	9.38	14.83	18.56	23.87
1.62	4.95	8.88	13.56	19.95	24.94
2	4.96	10	13.66	18.26	23.86
1.62	4.18	9.98	14.96	19.82	24.88
1.98	4.98	9.94	13.54	19.23	23.87
1.59	4.9	8.87	13.86	19.82	23.83
1.61	4.15	8.87	14.87	19.61	25
1.76	5	9.49	13.59	19.65	24.99
1.97	4.94	9.11	13.86	19.79	24.97
1.61	4.96	9.96	14.83	19.8	23.85
1.6	4.18	9.28	13.69	19.8	23.82
1.88	4.2	9.92	14.81	18.56	23.9
1.6	4.23	9.98	14.2	19.79	23.89
1.97	4.09	9.99	13.81	19.72	23.84
1.98	4.22	8.88	13.83	19.59	24.88
1.99	4.91	9.99	13.85	19.93	23.83
1.94	4.93	9.26	14.94	18.5	24.88
1.61	4.91	9.98	14.9	19.99	24.88
1.59	4.18	9.91	13.65	19.76	24.93
1.96	4.99	9.93	13.62	19.96	24.89
1.82	4.87	9.09	13.88	19.98	25
1.61	4.12	8.92	14.99	19.4	23.88
1.61	4.9	9.12	14.91	19.78	23.89
1.96	4.89	9.92	14.85	18.91	23.82
1.98	4.16	9	14.88	19.8	24.92
1.97	4.73	9.33	14.85	18.46	24.92
1.77	4.1	9.94	13.81	18.41	24.92
1.6	4.22	10	14.88	18.41	23.84
1.96	4.75	8.98	13.57	19.56	23.81
1.62	4.24	9.87	14.13	18.23	24.99
1.95	4.86	9.5	13.81	18.41	24.94
1.61	4.25	9.95	14.82	19.35	23.88
1.58	4.84	9.02	14.93	19.85	24.9
1.61	4.42	9.91	13.79	19.82	23.86
1.98	4.96	9.4	13.77	19.81	23.82
1.6	4.89	9.94	14.75	19.52	23.83
1.61	4.92	9.93	14.92	19.91	23.87
1.96	4.91	8.92	14.88	18.48	23.81
1.83	4.93	9.04	14.89	18.58	23.87
1.96	4.92	9.02	13.7	19.46	24.89
1.98	4.34	9.51	14.86	19.98	23.85
1.92	4.94	9.91	13.8	19.89	23.84
1.6	4.16	8.94	14.88	19.97	23.89
1.98	4.98	9.26	14.82	19.94	24.9
1.62	4.22	9.43	15	19.94	24.99
1.67	4.92	8.92	13.64	19.84	23.85
1.63	4.98	9.35	13.58	19.8	23.88
2	4.96	9.92	14.82	19.85	23.82
1.62	4.24	8.89	13.68	19.76	23.82
1.59	4.24	9.93	14.99	19.16	23.87
1.61	4.81	9.93	15	19.44	23.86
1.94	4.08	9.91	15	18.44	23.81
1.99	4.93	9.94	14.82	19.81	24.88
1.63	4.86	9.93	13.82	19.56	23.87
1.62	4.24	10	13.84	18.82	23.81
1.94	4.84	9.97	13.64	19.37	24.92
1.62	4.12	9.91	13.79	18.5	23.87
1.98	4.21	10	13.82	18.6	23.81
1.99	4.11	9.91	14.81	19.75	24.89
1.99	4.12	9.98	14.93	19.31	24.95
1.94	4.95	10	13.59	18.43	23.81
1.62	4.18	9.97	14.94	18.62	23.81
1.89	4.86	9.95	14.85	19.81	23.88
1.79	4.5	9.91	13.54	19.87	23.88
1.58	4.13	8.95	14.99	18.38	23.85
1.58	4.95	9.38	14.24	19.86	23.84
1.58	4.88	9.94	14.96	19.27	24.98
1.76	4.92	9.23	13.6	19.83	23.9
1.75	4.89	9.29	13.91	19.91	23.84
1.97	4.07	9.57	14.96	18.31	23.81
1.96	4.87	9.34	13.54	19.98	23.86
2	5	8.88	13.8	19.82	24.92
1.61	4.12	9.34	14.95	18.24	23.81
1.61	4.19	9.33	14.94	19.04	23.83
1.97	4.92	9.94	13.83	19.96	24.96
1.83	4.98	9.55	14.81	18.66	24.95
1.6	4.96	9.99	13.86	18.3	23.83
1.96	4.97	8.87	14.94	19.8	23.83
1.58	4.92	9.93	14.7	19.93	24.92
1.96	4.11	9.14	13.59	18.74	24.9
1.63	4.99	9.19	13.64	18.46	23.85
1.62	4.2	9.93	14.85	19.94	23.87
2	4.91	9.91	13.73	19.88	24.99
1.96	4.11	9.43	13.85	19.8	24.97
1.94	4.23	9.98	13.78	18.3	25
1.95	4.87	8.98	13.63	18.23	24.91
1.59	5	9.93	13.82	19.76	23.82
1.97	4.13	9.51	14.96	19.77	23.83
2	4.92	9.2	13.56	19.84	24.99
1.6	4.9	9.91	13.87	18.33	23.88
1.61	4.09	9.49	13.74	19.95	24.92
2	4.58	9.24	13.77	19.08	25
2	4.65	9.29	13.75	19.99	23.85
1.96	5	9.96	14.98	18.51	24.98
1.94	4.9	8.87	13.59	19.76	24.92
1.6	4.92	9.48	13.8	18.99	24.91
1.95	4.87	9.91	13.72	19.92	25
1.94	4.96	10	14.99	19.85	24.95
1.61	4.22	9.37	13.79	18.34	23.81
1.58	4.87	9.92	14.84	19.85	24.96
1.64	4.99	9.96	14.44	19.78	23.88
1.58	4.97	9.76	14.88	18.45	23.89
1.66	4.97	9.96	13.87	19.82	24.92
1.74	4.89	9.96	13.54	19.89	23.84
1.61	4.93	9.91	13.86	18.54	23.83
1.96	4.75	9.95	15	19.97	23.87
1.63	4.89	9.91	13.72	19.99	23.87
1.58	4.07	9.94	14.06	18.37	24.95
1.95	4.99	9.31	14.83	19.98	23.86
1.98	4.11	9.98	13.73	19.92	24.9
1.99	4.37	9.99	13.78	19.98	24.9
1.58	4.15	9.11	13.6	19.81	24.9
1.66	4.17	9.23	13.73	19.94	24.95
1.6	4.11	9.8	14.95	19.91	24.88
1.93	4.88	9.05	13.58	19.53	24.89
1.87	4.89	9.16	14.91	19.82	23.85
1.99	4.2	9.94	14.52	19.95	23.82
1.99	4.86	9.34	13.77	19.85	23.81
1.94	4.94	9.92	14.89	19.7	24.96
1.94	4.15	9.92	14.99	19.91	23.84
1.59	4.16	8.99	14.24	19.97	23.81
1.63	4.94	9.66	13.86	19.94	24.94
1.61	4.93	9.25	14.96	19.96	23.84
1.98	4.98	8.88	14.93	18.61	24.96
1.98	4.87	9.59	13.87	19.94	24.99
1.97	4.15	10	13.78	19.95	24.93
1.98	4.9	9.96	13.7	18.47	23.9
1.98	4.19	9.96	14.92	19.84	24.99
1.63	4.92	9.96	14.86	18.53	23.86
1.59	4.89	9.6	13.75	18.78	24.9
1.62	4.25	9.91	13.81	19.81	24.99
1.59	4.15	10	13.74	19.78	24.9
1.98	4.92	9.93	14.97	19.58	23.87
1.61	4.93	9.94	14.9	19.97	23.86
1.96	4.19	9.96	13.65	19.97	23.85
1.94	4.24	9.53	14.92	19.79	23.86
1.95	4.74	9.54	14.99	19.5	24.88
1.61	4.95	9.96	13.76	19.94	23.88
1.66	4.13	9.91	14.42	18.38	23.87
1.62	4.24	9.05	13.65	19.91	23.87
1.62	4.94	8.91	14.08	18.32	24.96
1.58	4.89	9.03	14.95	18.44	23.87
1.98	4.51	9.9	13.7	19.79	23.87
1.59	4.94	9.44	14.86	18.95	24.9
1.58	4.89	9.95	13.55	19.99	23.89
1.58	4.97	9.94	13.77	18.56	24.95
1.61	4.16	9.91	13.56	18.65	23.82
1.96	4.44	9.48	14.96	19.6	24.93
1.95	4.96	9.37	14.88	19.88	23.86
1.97	4.89	9.92	14.91	19.04	23.88
1.94	4.93	9.76	14.23	19.88	23.81
1.58	4.96	9.29	14.84	19.77	23.87
1.95	4.06	9.98	13.72	20	23.88
1.61	4.11	9.91	14.92	18.42	24.9
1.69	4.98	8.88	14.44	18.6	24.97
1.98	4.96	9.96	14.87	19.03	23.83
1.6	4.93	9.95	14.89	19.85	24.96
1.62	4.3	9.37	13.87	18.3	24.95
1.58	4.15	10	14.85	19.82	23.86
1.94	4.9	9.94	13.75	19.79	23.88
1.95	4.86	9.24	14.91	18.57	23.89
1.58	4.99	10	13.79	18.26	24.96
1.97	4.92	9.93	13.62	19.9	24.92
1.59	4.9	9.36	14.89	18.66	23.84
1.98	4.13	9.97	15	18.33	23.88
1.96	5	9.91	14.73	18.48	23.88
1.97	5	9.54	13.66	18.4	23.81
1.97	4.06	9.36	14.97	19.96	23.84
1.94	4.86	9.98	13.83	18.5	23.82
1.98	4.89	9.09	13.78	19.96	24.89
1.58	4.09	9.12	13.64	18.3	24.98
1.98	4.94	9.91	13.64	18.56	23.87
1.58	4.15	9.01	13.67	19.91	23.87
2	4.98	9.92	13.58	19.83	23.83
1.6	4.06	9.37	14.92	19.82	23.89
1.99	5	9.91	13.71	19.44	23.82
1.6	4.08	9.97	13.8	19.33	24.91
1.94	4.91	9.99	14.99	18.84	23.86
1.66	5	9.19	14.86	19.85	23.81
1.96	4.23	9.99	14.94	18.37	23.85
1.58	4.94	9.98	14.95	19.78	24.95
1.96	4.92	9.92	14.25	19.91	23.9
1.94	4.1	9.33	14.97	19.65	24.99
1.97	4.97	9.34	13.81	18.51	23.84
1.94	4.19	9.03	13.62	19.83	24.95
2	4.21	8.85	14.96	19.97	23.87
1.98	4.54	9.55	13.72	19.88	24.89
2	4.87	8.93	14.86	19.98	24.89
1.62	4.18	9.99	14.92	19.84	23.81
1.96	4.13	9.94	13.75	18.42	23.82
1.62	4.9	9.95	15	19.56	24.89
1.59	4.86	9.93	13.71	19.97	23.82
1.94	4.92	10	13.81	19.12	23.87
1.94	4.86	9.26	14.93	20	23.83
1.96	4.38	9.96	14.93	18.42	23.84
1.59	4.87	9.02	13.84	18.72	23.85
2	4.18	9.97	13.86	19.3	23.85
1.97	4.87	9.19	14.91	19.93	23.85
2	4.89	10	13.7	19.94	24.95
1.94	4.96	9.97	14.81	19.2	23.87
1.61	4.95	9.53	14.86	18.45	23.84
1.61	4.19	10	13.79	18.68	23.84
1.97	4.48	9.97	14.92	18.94	23.85
1.61	4.95	9.69	14.9	18.37	24.97
1.61	4.86	9.26	13.87	19.97	23.9
1.94	4.88	9.93	13.55	19.93	23.85
1.94	4.15	9.95	13.78	19.42	24.91
1.62	4.92	9.51	14.9	19.81	24.94
1.94	4.97	9.96	13.7	18.32	24.96
1.94	4.15	9.98	14.92	19.03	23.9
1.79	4.95	9.54	14.91	19.61	24.88
1.74	4.81	9.95	13.71	18.55	23.87
1.63	4.25	8.97	13.62	19.78	24.98
1.98	4.68	8.99	13.75	19.8	23.82
1.63	4.12	9.2	13.75	19.15	24.91
1.96	4.87	9.39	13.74	19.91	23.88
1.98	4.72	9.96	13.76	18.73	24.9
1.62	4.95	9.99	14.88	18.44	23.86
1.99	4.97	9.94	14.98	18.32	23.81
1.94	4.9	9.86	13.75	19.88	24.94
1.6	4.93	9.97	14.95	19.77	23.85
1.99	4.94	9.93	13.78	18.5	23.88
1.98	4.96	9.92	15	19.97	23.9
1.59	5	9.95	13.73	18.67	24.92
1.63	4.16	9.99	14.81	19.39	23.9
1.8	4.88	9.16	13.6	19.79	23.88
1.99	4.92	9.41	14.92	18.85	23.89
1.69	4.86	9.91	14.51	19.95	23.85
1.95	4.68	9.12	14.99	18.32	24.9
1.94	4.97	9.71	13.98	18.49	24.91
1.62	4.1	9.38	14.97	19.85	23.84
2	4.92	9.98	14.95	18.48	24.94
1.73	4.94	10	14.9	19.66	24.9
1.62	4.62	9.91	13.54	18.74	23.82
2	4.97	9.41	13.55	19.78	23.87
1.62	4.9	8.97	14.61	19.95	24.93
1.62	4.86	9.31	13.87	18.61	23.81
2	4.98	9.99	14.92	18.44	23.86
1.62	4.21	9.98	13.6	18.62	23.82
1.62	4.07	9.79	14.09	19.99	23.87
1.62	4.25	9.98	13.55	19.92	23.85
1.61	4.08	9.55	14.84	19.85	24.95
1.61	4.93	9.93	13.72	19.91	24.95
1.67	4.99	9.61	14.99	18.41	24.97
1.58	4.16	9.97	14.98	18.75	24.94
1.98	4.06	9.92	14.92	18.41	23.83
1.61	4.94	9.04	14.85	19.82	24.88
1.94	4.97	9.94	14.86	19.96	24.95
1.74	4.18	9.56	14.94	18.37	23.86
1.59	4.15	9.94	14.96	19.77	23.84
1.58	4.97	9.94	13.74	19.88	23.89
1.78	4.93	9.57	13.81	19.27	24.88
1.58	4.06	9.73	14.89	18.5	23.9
1.81	4.14	9.99	13.87	19.93	24.96
1.71	4.96	8.92	14.82	19.43	23.83
1.96	4.91	9.99	14.86	19.9	23.86
1.94	5	9.94	13.86	19.83	24.97
1.62	4.25	9.98	13.76	19.8	23.87
1.85	4.88	9.92	13.8	19.93	23.82
1.98	4.9	9.4	14.96	19.98	23.83
1.95	4.96	9.12	14.66	19.89	23.81
1.96	4.76	9.94	13.78	18.46	23.81
1.58	4.97	9.72	13.97	18.26	23.81
1.97	4.14	9.41	13.75	18.55	23.85
1.63	4.4	9.33	14.89	18.66	24.94
1.96	4.99	9.91	14.86	19.92	24.9
1.61	4.98	9.92	13.81	18.48	24.9
1.62	4.18	9.45	14.95	19.78	24.97
1.69	4.99	8.89	13.61	19.83	24.96
1.62	4.96	9.91	13.65	19.87	23.81
1.9	4.14	9.26	13.83	19.89	23.83
1.58	4.94	9.94	13.68	18.49	23.89
1.77	4.97	10	14.99	18.27	25
1.62	4.98	9.96	13.81	19.91	23.83
1.98	4.06	9.92	14.91	19.98	24.93
1.63	4.92	9.4	13.73	18.36	24.93
1.98	4.9	8.94	14.52	19.96	23.88
1.6	4.53	9.98	14.98	19.9	24.92
1.99	4.07	9.96	14.92	18.66	23.9
1.98	4.96	9.97	13.64	19.92	24.96
1.99	4.66	9.3	13.71	18.55	24.91
1.78	4.91	9.21	14.95	19.38	23.84
2	4.86	9.38	13.59	19.15	23.84
1.63	4.23	9.47	13.76	19.12	25
1.58	4.62	9.99	14.98	18.99	23.82
1.59	4.95	8.88	14.86	18.52	24.97
1.58	5	8.97	15	19.91	23.83
1.63	4.89	9.02	13.81	18.23	23.83
1.61	4.21	9.93	13.71	19.87	24.96
1.62	4.07	10	13.86	19.88	23.89
1.96	4.74	9.02	14.93	19.81	23.9
1.94	4.11	9.98	13.83	18.55	23.9
1.61	4.95	8.92	14.85	19.87	24.94
1.96	4.91	9.91	14.5	19.9	23.85
1.99	4.81	8.89	14.85	19.25	24.88
1.94	4.1	9.97	14.88	19.76	24.94
1.63	4.17	9.92	14.44	18.58	25
1.71	4.15	9.91	13.83	19.76	23.81
1.89	4.86	9.19	14.82	19.49	23.9
1.59	4.25	9.48	14.92	18.58	25
1.62	4.06	9.95	13.71	19.54	23.84
1.98	4.18	9.95	13.69	19.78	23.84
2	4.11	10	14.44	18.28	23.84
1.62	4.9	9	13.58	19.8	23.9
1.62	4.88	9.98	14.88	19.86	23.83
1.61	4.25	9.99	13.91	19.2	23.81
1.63	4.16	9.93	14.97	18.97	23.9
1.59	4.07	9.99	13.54	19.88	24.92
1.61	4.92	9.97	13.73	19.94	25
1.95	4.9	9.93	14.98	19.95	23.82
1.96	4.89	9.2	14.87	19.76	24.88
1.96	4.99	9.96	14.93	18.96	23.88
1.66	4.97	9.31	13.6	19.88	24.9
1.6	4.99	9.95	14.86	18.99	23.84
1.92	4.95	9.93	14.86	19.83	24.97
1.58	4.93	9.91	14.97	18.82	25
1.58	4.98	9.98	14.87	18.38	23.83
1.98	4.13	9.94	14.95	18.63	23.9
1.75	4.22	9.24	14.8	19.79	23.89
1.99	4.96	9.11	13.78	18.23	23.9
1.86	5	9.91	13.66	19.65	23.86
1.95	4.15	9.96	13.85	18.56	23.82
1.59	4.96	9.93	14.83	18.9	23.82
1.96	4.1	9.09	13.7	19.26	24.92
2	4.06	9.31	14.85	19.81	23.82
1.59	4.87	9.86	14.9	19.64	23.84
1.96	4.88	9.07	14.57	19.98	23.85
1.62	4.87	9.99	13.69	19.78	25
1.96	4.1	9.95	13.6	18.32	23.85
2	4.87	9.95	15	18.3	24.88
1.99	4.29	9.99	14.83	18.91	23.86
1.98	4.88	9.96	14.97	18.64	23.82
1.94	4.12	9.91	14.96	18.65	23.9
1.95	4.96	9.97	14.77	19.89	23.83
1.61	4.13	9.07	13.56	19.79	24.95
1.96	4.16	9.41	14.22	18.81	25
2	5	9.1	13.56	19.9	24.99
1.98	4.25	8.88	14.82	18.27	24.88
1.62	4.95	9.97	14.98	20	23.81
1.95	4.96	8.99	13.78	19.85	24.94
1.6	4.87	9.02	14.81	19.84	23.87
1.58	4.13	8.96	13.62	19.95	24.94
1.58	4.91	9.12	13.55	18.66	24.91
1.61	4.9	9.95	13.73	18.72	24.96
1.61	4.72	9.95	14.81	18.73	25
1.96	4.87	9.03	13.66	18.26	24.89
1.59	4.23	9.92	14.98	19.98	24.91
1.63	4.07	10	13.84	18.45	24.88
1.97	4.94	9.96	14.81	18.64	23.81
1.58	5	9.92	14.14	18.28	24.92
1.96	4.14	8.97	13.64	18.42	23.9
1.8	4.96	9.93	14.89	19.77	23.88
1.59	4.23	9.98	13.55	18.7	25
1.96	4.06	9.95	13.55	19.95	24.99
1.96	4.89	9.97	13.87	19.96	23.84
1.94	4.06	9.47	13.72	19.44	25
1.94	5	9.04	13.63	19.92	24.99
1.96	4.43	9.92	14.98	19.98	23.85
1.62	4.98	9.99	13.62	18.52	23.85
2	4.87	8.87	13.83	19.79	24.91
1.58	4.09	9.5	13.8	18.72	23.89
1.59	4.25	9.92	14.88	18.34	23.89
1.99	4.94	9.91	14.81	19.87	23.88
1.58	4.91	9.93	14.92	19.36	24.9
1.98	4.93	9.96	13.81	19.58	23.86
1.6	4.11	8.97	14.99	18.51	24.98
1.94	5	9.11	14.93	19.83	23.82
1.61	4.21	9.33	14.84	19.99	24.94
1.59	4.93	9.92	13.7	18.3	24.89
1.96	4.99	9.07	13.57	20	23.89
1.94	4.86	9.09	14.88	19.9	23.84
1.96	4.1	9.19	13.61	18.72	23.83
2	4.9	9.99	14.99	18.61	23.82
1.58	4.22	9.55	14.89	19.74	24.89
1.59	4.92	9.85	14.81	19.97	23.87
1.62	4.98	9.49	14.82	19.93	24.9
1.62	4.17	9.95	14.96	19.81	24.92
1.94	4.98	8.95	14.9	18.46	23.89
1.96	4.97	8.9	14.25	19.48	24.92
1.59	4.12	9.28	14.9	20	24.89
1.94	4.89	8.95	14.93	19.96	23.81
1.59	4.19	9.92	14.9	19.84	23.81
2	4.22	9.56	14.96	18.56	23.9
1.95	4.88	9.48	14.63	19.05	24.92
1.94	4.11	9.41	14.84	18.59	23.81
1.59	4.25	9.92	14.56	18.56	23.87
1.94	4.14	9.96	13.66	18.96	25
1.6	4.98	9.92	14.88	18.31	24.88
1.62	4.17	9.33	13.72	18.64	23.84
1.61	4.97	9.96	13.8	18.69	23.89
1.9	4.92	9.91	14.95	19.82	23.89
1.98	4.14	9.09	13.63	19.97	24.89
1.98	4.08	9.19	14.95	18.87	24.92
1.61	4.78	9.31	13.56	18.3	24.94
1.61	4.9	9.93	13.78	19.88	24.88
1.63	4.06	9.97	14.96	18.61	25
1.62	4.22	9.94	14.84	19.34	23.88
1.95	4.95	9.97	13.58	19.9	23.89
1.76	4.91	8.93	14.96	18.36	23.81
1.96	4.91	9.95	13.67	18.59	24.96
1.59	4.91	9.97	13.77	18.34	24.92
1.6	4.86	9.3	14.81	19.77	24.9
2	4.07	9.51	14.84	18.54	24.9
1.58	4.22	9.94	14.82	19.81	23.85
1.59	4.88	9.93	14.89	19.96	24.94
1.94	4.93	9.93	14.95	19.79	23.81
1.96	4.11	10	14.95	19.87	24.91
1.98	4.18	8.88	14.89	18.43	24.9
1.58	4.93	9.19	14.95	20	23.83
1.63	4.19	8.97	13.55	19.93	23.82
1.6	4.99	9.91	14.95	19.77	24.96
1.62	4.59	9.11	13.55	18.26	23.84
1.96	4.9	9.64	14.94	19.86	23.86
1.94	4.21	9.94	13.7	18.52	24.96
1.94	4.96	8.89	13.74	18.67	23.87
1.78	4.88	9.92	14.44	19.92	24.95
1.61	4.11	9.51	14.84	19.77	24.95
1.62	4.9	9.97	13.62	18.58	24.91
1.96	4.09	9.96	14.81	19.06	24.88
1.6	5	9.91	14.97	18.51	23.82
1.94	5	9.02	14.26	19.99	23.9
1.99	4.91	9.99	14.96	19.88	25
1.62	4.25	9.94	13.74	19.81	24.92
1.96	4.1	8.87	14.93	18.35	23.85
1.59	4.87	8.86	15	19.81	23.84
1.61	5	10	13.61	18.27	24.95
1.61	4.23	9.02	13.76	18.79	24.93
1.61	4.99	9.95	13.69	19.91	23.84
1.96	4.11	9.91	13.72	19.76	24.93
1.95	4.91	9.19	13.74	19.53	23.84
1.94	4.82	10	13.79	19.76	23.83
1.62	4.4	9.96	14.95	18.92	23.84
1.62	4.51	9.12	13.59	18.39	24.93
1.7	4.49	9.95	13.84	19.78	23.87
1.96	4.17	9.65	13.67	19.94	24.93
1.9	4.16	8.98	13.63	18.51	23.87
1.63	4.89	9.25	13.78	19.18	23.85
1.59	4.86	9.96	13.75	18.61	23.9
1.97	4.91	9.92	14.87	18.51	25
1.58	4.51	9.07	13.78	19.93	23.87
1.97	4.26	9.96	14.92	20	24.89
1.94	4.1	8.94	14.14	19.95	24.98
1.59	4.13	8.94	14.95	19.91	23.84
1.97	4.97	9.91	14.91	19.12	23.84
1.95	4.99	9.96	13.59	19.76	24.99
1.96	4.68	10	13.55	19.98	24.92
1.99	4.42	9.39	14.99	19.83	24.93
1.94	4.76	9.45	14.97	19.74	23.82
1.94	4.92	9	14.89	18.55	24.92
1.95	4.13	9.17	14.87	18.48	23.83
1.94	4.94	9.94	14.92	18.53	24.95
1.68	4.86	9.24	13.69	18.43	24.95
1.62	4.15	8.96	13.7	19.84	23.9
1.96	4.24	9.97	14.84	19.95	23.89
2	4.11	10	14.95	19.3	23.85
1.58	4.95	8.94	13.9	19.77	23.85
1.98	4.89	10	14.24	18.91	23.82
1.75	4.08	8.94	13.62	19.79	24.9
1.98	4.78	9.46	13.66	19.2	23.85
1.61	4.57	9.98	13.78	18.39	25
1.65	4.18	9.44	13.77	19.84	24.92
1.96	4.91	8.91	14.9	19.88	23.83
1.63	4.89	9.96	14.9	18.25	24.95
1.58	4.41	9.66	14.99	18.42	24.93
1.62	4.91	9.11	14.96	18.44	23.85
1.96	4.86	9.34	13.78	19.27	23.88
1.96	4.88	9.07	14.87	19.93	23.88
1.96	4.19	10	14.93	18.3	23.86
1.98	4.13	9.99	14.88	19.98	23.85
1.96	4.25	9.97	13.56	19.98	23.86
1.98	4.87	9.51	14.69	18.33	23.87
1.84	4.12	10	14.88	19.95	24.95
1.95	4.11	9.09	14.88	18.59	23.9
1.93	4.88	9.13	14.97	18.63	24.96
1.67	4.57	9.91	13.64	19.61	23.89
1.94	4.23	9.92	13.71	18.66	25
1.61	4.97	9.92	13.86	19.87	24.96
1.98	4.86	9.92	14.99	18.47	23.88
1.98	4.93	9.97	13.82	18.37	23.87
1.61	4.89	9.09	14.82	19.81	23.9
1.61	4.9	8.93	14.94	18.51	24.97
1.58	4.07	9.93	14.9	19.89	23.88
1.6	4.09	9.52	13.64	18.33	23.86
1.98	4.99	9.14	14.81	19.83	23.86
1.58	4.21	9.91	13.55	19.54	23.88
1.96	4.19	9.16	14.31	18.5	24.88
1.98	4.96	9.93	13.72	18.52	24.9
1.61	4.88	9.97	14.98	19.91	23.83
1.98	4.91	9.93	13.56	18.26	24.89
1.61	4.21	8.95	14.99	18.66	23.83
1.59	4.06	9.99	15	18.61	23.82
1.98	4.12	9.73	13.77	18.58	23.85
1.59	4.07	9.97	14.37	19.77	23.86
1.98	4.95	8.87	14.93	18.3	23.86
1.94	4.2	9.33	14.93	18.4	24.97
1.59	4.91	8.98	13.56	19.64	24.98
1.95	4.17	9.93	14.96	18.46	24.98
1.62	4.98	9.26	13.77	18.77	23.84
1.63	4.87	9.97	13.79	19.99	24.96
1.62	4.92	10	14.18	18.45	24.97
1.96	4.89	9.96	14.84	19.92	24.96
1.94	4.21	9.92	13.6	18.49	23.85
1.94	4.21	9.84	14.89	18.38	24.89
1.62	4.09	9.94	14.89	19.67	23.88
1.6	4.15	9.94	14.13	19.93	24.93
1.96	4.95	9.79	14.86	18.56	23.9
1.62	4.91	9.92	14.1	18.57	24.88
1.58	4.97	9.98	13.86	19.92	24.93
1.6	4.7	9.98	14.96	19.82	23.86
1.61	5	9.8	13.77	19.96	24.94
1.98	4.15	8.94	13.84	19.9	23.84
1.61	4.93	9.11	14.89	18.96	24.89
1.98	4.99	9.94	13.63	19.96	23.9
1.62	4.88	9.91	14.85	19.96	23.84
1.59	4.86	9.92	13.79	18.6	24.89
1.97	4.89	9.38	13.81	18.3	23.89
1.77	4.88	9.97	13.58	19.84	24.93
1.58	4.17	9.97	14.29	19.86	25
1.94	4.96	9.91	14.83	19.86	24.96
1.94	4.93	10	14.94	19.92	24.95
1.96	4.96	9.62	13.8	19.77	24.92
1.59	4.97	9.96	14.83	19.92	23.86
1.94	4.24	9.99	13.71	19.6	24.95
1.62	4.93	9.48	14.96	19.82	23.88
1.61	4.88	9.48	13.79	19.94	24.97
1.96	4.86	9.96	13.85	19.94	23.88
1.99	4.06	9.93	13.86	18.28	23.85
1.63	4.95	9.93	14.46	18.38	23.82
1.99	4.89	9.93	14.83	19.91	23.83
1.82	4.15	9.15	14.86	19.78	23.89
1.61	4.22	9.96	14.96	18.67	23.86
1.91	4.15	9.96	13.68	19.84	24.9
1.58	4.21	9.91	14.88	18.54	23.84
1.62	4.96	9.29	13.6	18.53	23.83
1.95	4.25	9.95	13.54	18.48	24.93
1.97	4.98	9.22	14.87	18.48	23.83
1.62	4.22	9.97	13.8	19.86	24.92
1.62	4.09	9.92	14.9	18.73	24.88
1.6	4.22	9.94	15	19.95	24.93
1.96	4.07	9.42	14.98	19.96	23.9
1.61	4.22	9.72	13.93	18.64	23.85
1.95	4.27	9.01	14.9	19.79	24.98
1.97	4.91	9.91	13.73	19.9	23.88
1.6	4.13	9	14.31	19.57	24.99
1.98	4.07	9.27	13.64	19.79	23.87
1.94	4.14	8.99	14.87	19.73	23.87
1.6	4.24	8.98	14.51	18.59	23.85
1.94	4.96	8.94	14.81	18.63	24.95
1.97	4.99	8.94	13.79	19.97	23.9
1.59	4.9	9.59	14.85	18.57	24.92
1.96	4.11	9.73	13.78	18.81	24.98
1.99	4.88	9.97	13.73	19.82	23.89
1.96	4.87	9.26	14.98	18.43	23.84
1.98	4.94	9.19	14.91	19.97	23.85
1.94	4.4	8.95	14.81	18.61	23.84
1.94	4.68	9.09	13.68	19.9	23.88
1.94	4.94	9.46	14.87	18.29	24.92
1.97	4.92	8.99	14.87	19.8	24.98
1.59	4.9	9.89	14.97	19.95	24.94
1.58	4.89	9.55	14.92	19.92	23.89
1.59	4.15	9.93	14.97	19.98	23.82
1.96	4.7	9.04	13.63	19.76	23.89
1.59	4.95	9.98	14.9	19.1	23.87
1.61	4.93	8.96	14.84	19.94	23.86
1.99	4.42	10	14.96	19.93	24.93
1.63	4.87	9.06	13.87	18.57	23.84
1.89	4.23	9.95	13.77	18.59	24.92
1.76	4.86	9.91	13.78	19.85	23.85
1.58	4.25	9.97	14.91	19.18	24.99
1.62	4.94	8.96	13.78	19.97	23.86
1.88	4.93	9.92	13.76	18.82	24.99
1.96	4.96	9.98	14.99	19.42	23.89
1.59	4.07	9.56	14.95	19.52	23.83
1.59	4.93	9.61	13.75	18.43	24.92
1.98	4.93	8.98	14.82	18.66	23.82
1.95	4.89	9.01	13.87	19.29	23.88
1.98	4.9	9.98	14.83	19.93	23.81
1.61	4.16	9.41	13.77	19.87	23.81
1.94	4.99	9.92	14.87	18.36	24.98
1.78	4.99	9.04	13.59	18.39	24.99
1.97	4.9	9.98	13.73	19.76	23.83
1.96	4.92	9.53	14.92	18.24	23.87
1.6	4.09	9.93	14.99	19.84	24.96
1.58	4.09	8.93	14.87	19.89	24.92
1.86	4.99	9.17	14.36	18.48	23.85
1.98	4.12	9.33	13.63	19.89	23.87
1.94	4.21	9.26	14.85	19.92	23.82
1.65	4.15	9.93	14.88	18.6	23.86
1.6	4.92	9.91	13.66	18.23	23.89
1.64	4.24	8.96	14.9	19.95	23.85
1.58	4.15	9.29	14.94	19.94	23.87
1.98	4.17	9.22	14.93	18.91	23.87
2	4.97	9.99	14.13	19.33	23.87
1.63	4.06	9.95	14.83	19.97	23.89
1.95	4.9	9.4	14.83	18.76	24.95
1.6	4.98	9.1	13.61	18.51	23.85
2	5	9.83	14.97	19.8	23.89
1.95	5	9.93	14.91	18.55	23.82
1.61	4.96	9.91	14.89	19.91	23.81
1.97	4.99	9.39	15	19.92	24.88
2	4.09	8.92	13.83	18.39	23.84
1.95	4.86	9.52	14.5	19.88	25
1.94	4.92	9.92	14.86	18.68	24.93
1.94	4.96	9.97	14.94	18.38	23.87
1.94	4.92	9.73	14.29	19.76	24.88
1.82	4.41	9.08	13.6	19.8	23.9
1.73	4.08	10	13.66	18.36	24.93
1.62	4.97	9.07	13.86	19.32	23.87
1.61	4.08	9.95	14.02	19.97	24.9
1.62	4.12	9.92	13.65	18.32	23.88
2	4.13	9.3	13.77	19.93	23.87
1.96	4.1	9.96	14.63	19.82	24.97
1.96	4.95	9.14	14.97	18.74	23.88
1.59	4.9	8.96	14.85	19.23	24.99
1.62	4.08	9.91	14.83	18.23	23.81
1.94	5	9.43	14.83	19.8	23.84
1.94	4.89	9.93	14.87	18.55	23.86
1.62	4.49	9.93	14.97	19.9	24.99
1.98	4.11	9.12	13.59	18.73	23.85
1.62	4.71	9.91	13.56	19.87	23.9
1.97	4.13	9.97	14.9	19.83	23.81
1.96	4.22	9.94	14.82	18.29	23.88
1.96	4.23	10	13.61	18.51	23.9
1.95	4.91	9.93	13.87	18.34	23.85
1.83	5	9.43	14.85	19.79	24.97
2	4.87	9.17	13.82	19.94	24.89
1.94	4.93	9.95	13.74	19.96	23.9
1.88	4.19	8.97	14.93	18.3	24.97
1.61	4.93	9.4	13.54	18.43	23.87
1.95	4.99	9.94	14.38	18.62	24.89
1.59	4.98	10	14.87	19.91	23.85
1.61	4.19	9.35	14.92	19.85	24.9
1.58	4.55	8.96	14.93	18.48	23.85
1.94	4.2	9.98	14.98	19.5	24.98
1.62	4.98	9.94	15	19.79	23.82
2	4.46	9.29	13.69	19.82	23.9
1.96	4.87	9.99	13.61	19.78	24.9
1.94	4.15	9.96	14.94	19.96	23.83
1.68	4.22	9.97	13.95	18.46	24.95
1.7	4.21	9.99	14.83	18.43	24.94
1.94	4.99	8.92	13.64	18.79	24.88
1.98	4.92	9.99	13.84	19.81	23.9
1.63	4.2	8.87	13.79	19.9	24.9
1.95	4.16	9.98	14.57	18.74	23.85
1.62	4.09	9.63	14.92	19.87	23.82
1.62	4.97	9.95	13.84	19.99	24.97
1.96	4.93	9.96	14.86	19.07	24.97
1.98	4.15	9.03	14.22	19.96	23.87
1.99	4.99	9.67	13.58	18.75	23.89
1.96	4.1	9.43	13.62	19.96	23.89
1.96	4.08	9.97	14.96	18.34	23.89
1.96	4.1	9.98	14.04	19.68	23.81
1.63	4.51	9.95	14.86	18.95	24.96
1.94	4.86	9.51	14.89	19.81	24.9
1.62	4.89	9.85	14.63	18.5	24.88
1.6	4.14	9.39	14.89	19.07	23.87
1.96	4.2	9.55	13.6	19.94	23.84
1.62	4.23	9.91	13.84	19.57	23.87
1.62	4.14	9.22	14.81	18.63	24.96
1.59	4.14	9.97	13.61	19.82	23.89
1.59	4.06	9.87	14.81	18.65	23.82
1.61	4.92	9.93	14.97	18.24	24.9
1.96	4.16	9.51	14.82	19.97	23.87
1.58	4.87	8.87	13.87	18.42	23.86
1.63	4.22	9.09	14.95	18.49	23.83
1.61	4.88	8.89	13.54	19.77	23.89
1.62	4.24	9.45	14.99	18.52	23.9
1.94	4.84	9.19	14.99	19.71	24.94
1.58	4.2	9.85	13.78	19.97	23.82
1.6	4.11	9.95	14.95	18.61	24.94
1.82	4.07	9.23	14.97	19.82	24.99
1.58	4.81	9.94	14.84	19.81	24.94
1.62	4.88	9.91	14.97	19.76	23.81
1.91	4.93	9.96	14.81	19.91	24.97
1.63	4.23	10	14.83	19.67	23.84
1.58	4.99	9.99	14.1	19.34	23.88
1.98	4.94	9.91	14.86	19.97	24.99
1.63	4.95	9.99	14.88	19.92	24.89
1.6	5	8.97	13.86	19.84	23.81
1.68	4.92	9.92	13.54	18.24	23.83
1.95	4.87	9.99	13.81	18.38	24.97
1.6	4.23	9.32	14.93	19.9	23.87
1.62	4.96	9.99	14.91	19.24	23.88
1.61	4.1	9.99	14.92	18.87	24.99
1.59	4.88	9.95	13.67	19.93	24.96
1.58	5	9.11	15	19.86	23.9
1.64	4.98	9.99	13.71	19.86	23.86
1.95	4.12	9.2	13.82	19.92	23.81
1.68	4.91	9.19	13.59	19.76	24.89
1.96	4.21	9.96	14.96	19.87	23.84
1.7	4.98	9.97	14.83	18.46	23.85
1.97	5	9.98	15	19.35	23.89
1.61	4.99	9.9	14.87	19.82	24.98
1.98	4.09	9.99	13.73	18.99	23.86
1.62	4.91	9.91	13.58	19.89	23.88
1.59	4.92	9.79	13.75	19.94	24.99
1.97	4.99	9.28	13.81	18.6	23.89
1.99	4.99	9.59	14.49	18.41	23.88
1.62	4.86	9.09	13.59	19.57	23.83
1.61	4.78	9.96	13.59	19.93	23.82
1.92	4.95	9.94	13.56	19.96	24.91
1.94	4.1	9.24	14.82	19.91	23.89
1.98	4.24	8.92	14.76	19.77	24.88
1.98	4.86	9.64	14.87	19.09	24.9
1.59	4.06	9.26	14.89	19.87	23.83
1.63	4.45	9.02	13.64	18.61	24.89
1.63	4.86	9.96	13.66	19.82	25
1.98	4.22	10	14.38	18.66	23.85
1.98	4.9	10	13.66	19.9	23.9
1.58	4.87	9.94	13.68	19.86	24.94
1.95	4.22	9.97	13.58	19.69	24.88
1.59	4.7	9.35	14.95	19.9	24.99
1.94	4.9	9.37	13.59	18.61	24.88
1.97	4.13	9.94	13.56	18.54	23.82
1.58	4.6	9.98	14.86	18.8	24.89
1.92	4.15	9.98	14.95	19.99	23.89
1.58	4.11	9.86	14.46	18.73	24.98
1.79	4.92	9.93	13.8	19.65	23.88
1.99	4.92	9.99	14.93	19.84	25
1.97	4.15	9.49	13.72	19.93	23.87
2	4.9	10	15	18.34	24.97
1.63	4.95	8.91	14.82	18.51	23.85
1.96	4.31	9.57	14.79	18.78	23.85
1.6	4.96	9.96	14.65	18.23	23.86
1.65	4.91	9.79	14.87	18.26	23.85
1.62	4.24	9.97	14.91	19.9	23.9
1.59	4.12	9.33	13.88	19.88	24.9
1.98	4.16	9.95	14.15	19.85	23.86
1.94	4.91	10	14.89	18.71	23.81
1.61	4.75	10	13.8	19.77	24.97
1.97	4.87	9.96	13.73	18.75	23.89
1.61	4.99	9.97	13.86	19.14	23.88
1.98	4.19	9.38	14.98	19.84	24.94
1.62	5	9.96	14.9	19.71	23.88
1.98	4.88	9.35	14.86	18.51	23.83
1.94	4.24	9.56	14.98	19.77	23.81
1.61	4.94	8.85	14.92	19.93	23.88
1.83	4.2	9.99	13.69	18.48	23.87
1.96	4.23	10	14.84	18.96	23.9
1.73	4.2	9.81	14.98	18.31	23.85
1.95	4.14	9.46	14.95	18.52	23.86
1.61	4.93	9.93	15	18.9	24.94
2	4.97	9.41	14.86	18.51	24.97
1.59	4.9	9.91	14.57	19.95	23.89
2	4.9	9.99	13.8	19.77	23.82
1.61	4.88	9.21	13.82	19.97	24.91
1.85	4.12	9.92	13.79	18.24	24.98
1.59	4.07	9.99	14.49	19.53	23.87
1.95	4.14	10	14.9	19.76	24.99
1.67	4.89	9.91	14.91	18.83	23.85
1.94	4.96	9.2	13.59	18.76	24.9
1.61	4.92	9.91	14.96	18.31	23.85
1.88	4.34	8.86	13.72	19.72	24.98
1.98	4.08	9.94	14.82	19.99	23.84
1.98	4.93	9.28	14.85	18.3	23.87
1.59	4.11	9.92	13.64	18.46	23.81
1.58	4.89	9.91	14.93	18.34	23.9
1.9	4.86	9.95	13.67	19.87	23.81
1.62	4.17	9.97	14.91	18.57	23.81
1.82	4.19	9.21	13.64	18.32	23.83
1.62	4.92	9.92	14.98	18.51	24.97
1.99	4.87	9.42	14.97	19.49	24.95
1.94	4.95	8.89	14.82	18.34	23.82
1.96	4.19	8.91	15	19.93	23.81
1.62	5	9.35	13.63	19.89	24.99
1.6	4.94	10	13.71	19.99	23.9
1.97	4.98	8.85	14.87	19.85	23.84
1.59	4.98	8.97	14.98	18.41	23.81
1.96	4.07	9.02	13.96	19.83	23.84
1.58	4.28	9.98	13.61	19.89	23.86
1.83	4.12	9.97	13.62	19.83	24.95
1.8	4.09	9.94	14.86	19.82	23.86
1.61	4.21	9.97	13.62	19.4	24.99
1.61	4.88	9.6	14.34	19.92	24.99
1.63	4.88	9.22	13.62	19.8	23.86
1.94	4.86	9.55	13.69	18.45	23.87
1.95	4.06	9.91	13.67	19.76	23.83
1.72	4.14	9.92	14.58	19.96	23.86
1.95	4.25	9.97	13.84	18.9	23.81
1.95	4.1	9.2	13.75	18.32	24.89
1.6	4.07	9.08	14.86	19.95	23.89
1.63	4.06	9.43	13.69	19.89	24.9
1.59	4.97	9.93	14.81	18.68	24.99
1.62	4.88	9.98	14.98	18.3	23.81
1.99	4.19	9.17	13.8	18.35	23.86
1.58	4.18	9.99	14.3	19.94	24.9
1.61	4.95	9.94	14.87	19.21	24.99
1.89	4.98	8.87	13.71	18.58	24.92
1.62	4.93	9.81	14.98	19.93	24.99
1.99	4.99	9.24	14.4	19.23	23.81
1.59	4.19	9.73	14.84	18.44	24.95
1.58	4.78	9.34	13.7	20	23.89
1.94	4.91	8.98	13.79	18.35	24.95
1.72	4.97	9.96	14.62	18.47	23.83
1.99	4.86	9.72	14.96	19.01	23.9
2	4.25	9.01	14.88	19.84	23.84
1.94	4.93	9.82	13.83	18.46	23.9
1.99	4.23	8.96	13.73	19.99	23.82
1.94	4.93	9.06	14.97	19.78	23.88
2	4.13	8.99	14.99	18.33	23.81
1.59	4.19	9.41	14.99	18.47	23.83
1.62	4.95	10	13.71	19.76	24.99
1.62	4.9	9.98	13.61	19.99	24.98
1.95	4.07	9.92	13.79	19.95	24.97
1.84	4.2	9.93	14.94	20	24.92
1.97	4.07	9.73	13.67	19.93	25
1.62	4.13	8.94	13.65	18.37	23.85
1.6	4.78	9.18	13.54	18.48	23.84
1.63	4.93	9.81	14.92	18.41	24.99
1.58	4.86	9	14.97	19.13	23.82
1.59	4.78	9.36	13.87	19.72	24.92
1.62	4.96	9.98	13.8	18.98	24.94
2	4.98	9.94	13.54	18.64	23.81
1.97	4.99	9.94	13.82	18.36	23.84
1.96	4.4	9.19	13.87	19.64	23.9
1.62	4.86	9.98	13.68	19.82	23.87
1.62	4.34	9.94	14.95	19.22	24.91
1.62	4.88	9.91	13.59	19.77	23.86
2	4.18	9.97	14.96	19.9	23.85
1.69	4.92	9.17	14.83	18.27	24.95
1.62	4.25	9.99	14.83	19.77	24.95
1.61	5	9.96	14.83	19.8	24.97
1.94	4.12	9.94	14.39	19.48	23.9
1.98	4.93	9.63	14.91	19.76	24.95
1.59	4.95	8.99	13.78	19.87	23.84
1.99	4.14	9.98	13.94	18.45	23.84
1.96	4.88	9.92	14.93	19.72	23.87
1.61	4.21	9.97	14.91	18.34	23.86
2	4.2	9.95	13.66	19.91	24.88
1.96	4.87	9.36	14.87	19.72	24.92
1.83	4.73	9.98	13.69	18.76	23.9
1.61	4.93	9.09	14.93	19.97	24.95
1.87	4.14	9.21	14.97	19.06	24.97
1.59	4.99	8.95	14.94	20	24.92
1.69	4.9	9.93	13.57	18.48	23.88
2	4.88	9.83	14.83	19.83	23.82
1.62	4.1	9.33	14.93	18.29	24.98
1.97	4.88	9.43	14.92	18.29	23.81
2	4.97	9.16	14.26	19.89	23.82
1.96	4.89	9.41	14.94	19.93	23.87
1.61	4.16	9.55	13.82	19.72	23.83
1.62	4.92	9.92	14.94	19.76	23.82
1.59	5	9.38	14.96	18.59	23.88
1.95	4.86	9.92	13.82	18.31	23.89
1.89	4.42	8.86	14.91	19.92	24.97
1.98	4.22	9.92	13.8	18.79	25
1.94	4.87	9.91	14.89	18.23	23.9
1.94	4.99	8.89	13.77	19.97	23.81
1.63	4.96	8.85	13.64	19.76	23.89
1.59	4.16	9.13	14.96	19.82	23.89
1.58	4.95	8.94	14.92	18.3	24.96
1.94	4.92	9.91	14.86	19.38	23.88
1.6	4.16	9.97	14.92	19.87	23.83
1.92	4.99	9.91	13.68	19.89	23.83
2	4.47	9.96	14.85	18.59	24.96
1.61	4.31	9.95	13.83	18.32	23.87
1.98	4.87	9.91	13.64	19.46	23.87
1.94	4.22	8.87	14.9	19.25	24.89
1.96	4.94	9.98	14.79	18.25	24.95
1.94	4.09	9.67	13.61	19.82	24.98
1.59	4.86	9.98	13.66	19.57	23.82
1.61	4.86	9.55	14.91	18.56	23.86
1.6	4.87	9.85	13.79	19.75	23.87
1.72	4.89	9.93	13.74	19.82	23.83
1.96	4.06	10	14.82	19.99	24.97
1.58	4.1	9.71	14.9	19.97	24.88
1.63	4.73	9.59	14.88	19.86	24.98
1.98	4.23	9.28	14.85	19.55	24.91
1.61	4.92	9.48	13.69	19.78	24.94
1.63	4.9	8.89	13.77	19.9	23.89
1.98	4.98	9.96	13.68	19.99	23.9
1.98	4.73	9.57	13.71	18.52	23.85
1.61	4.99	9.95	14.87	19.92	23.88
1.63	4.25	9.31	13.76	19.08	23.86
1.71	4.96	9.35	13.85	19.01	23.85
1.99	4.92	9.25	14.94	19.79	23.85
2	4.06	9.51	14.69	18.88	23.86
1.98	4.9	8.94	13.54	19.79	24.88
1.94	4.16	9.93	13.76	19.95	23.89
1.61	4.93	9.94	13.83	19.78	23.84
1.95	4.88	9.69	14.95	19.98	24.95
1.63	4.32	9.16	14.86	18.39	23.9
1.99	4.07	9.52	14.87	19.78	23.81
1.99	4.86	9.99	14.89	19.96	23.87
1.94	4.96	9.81	13.81	19.81	23.85
1.61	5	9.95	14.93	19.8	23.88
1.94	4.18	9.07	13.76	18.33	23.83
1.58	4.29	8.89	13.71	19.79	23.81
1.58	4.91	9.2	14.82	19.84	24.96
1.94	4.1	9.97	14.76	18.48	23.81
1.58	4.21	9.91	14.9	18.62	24.93
1.61	4.16	8.94	14.98	18.47	23.87
1.58	4.17	9.53	14.97	19.85	23.85
1.61	4.73	10	14.87	18.31	23.83
1.59	4.93	9.96	13.78	19.86	24.89
1.6	4.87	9.97	14.29	19.93	24.95
1.62	4.92	9.93	14.95	19.95	23.86
2	4.17	9.94	13.55	18.94	23.88
1.58	4.25	9.95	14.93	19.89	24.9
1.81	4.15	9.94	14.83	19.1	24.89
1.88	4.25	9.97	13.88	19.99	23.88
1.58	4.91	9.02	14.9	19.98	24.93
1.85	4.79	9.99	14.97	18.64	23.81
1.96	4.25	9.43	14.92	18.34	23.87
1.97	4.18	9.41	14.22	18.52	23.88
1.99	4.98	9.04	13.76	19.81	24.98
1.94	4.91	9.91	13.57	18.39	24.98
1.58	4.98	9.94	14.95	19.78	24.95
1.68	4.91	9.78	14.06	19.27	24.89
1.58	4.98	9.63	14.85	19.16	24.93
1.94	4.24	9.95	13.68	19.85	24.94
1.97	4.87	9.92	13.67	19.82	23.84
2	4.19	9.99	13.84	19.74	24.97
1.99	4.18	9.43	14.87	19.79	24.98
1.62	4.87	9.42	14.5	18.94	23.86
1.58	4.86	9.93	13.9	19.96	23.81
1.94	4.98	9.96	14.94	18.3	23.81
1.58	4.22	9.96	13.55	19.83	24.89
1.96	4.17	9.99	14.56	19.97	24.89
2	4.19	9.91	14.91	19.9	24.95
1.61	4.99	9.96	13.56	19.94	23.88
1.94	4.96	9.07	14.98	18.65	23.83
1.62	4.97	9.12	15	18.27	23.9
1.96	4.88	9.91	14.97	19.78	23.81
1.59	4.23	9.58	14.95	18.6	24.91
1.59	4.99	9.76	13.74	19.8	24.89
1.96	4.84	9.98	14.96	18.95	23.84
1.96	4.2	9.91	14.89	19.76	24.91
1.99	4.88	9.91	14.94	19.9	23.87
1.63	4.99	9.99	13.57	19.96	23.85
1.71	4.92	9.26	13.58	19.92	24.96
1.63	4.07	9.91	13.82	19.95	25
1.95	4.06	9.92	13.86	19.42	24.95
1.63	4.99	9.95	14.82	19.73	24.92
1.98	4.89	9.92	14.85	18.63	23.9
1.84	4.89	9.48	14.95	19.87	23.9
2	4.91	9.48	14.97	19.77	24.95
1.98	4.17	9.98	14.26	19.95	24.93
1.99	4.88	9.99	14.96	19.98	23.87
1.97	4.24	8.95	14.92	18.39	23.81
1.63	4.15	9.96	14.87	18.54	24.91
1.98	4.18	9.93	14.96	18.66	23.88
1.96	4.89	9.94	14.93	18.77	23.82
1.99	4.12	9.94	13.66	18.85	24.88
1.73	4.24	9.92	14.81	18.62	24.95
1.94	4.95	9.46	13.77	19.86	23.87
1.99	4.16	8.94	13.65	19.93	24.93
1.98	4.12	9.98	13.68	19.97	23.84
1.87	4.86	9.19	13.82	18.24	24.97
1.98	4.18	9.94	14.88	19.94	23.87
1.98	4.12	9.14	15	19.73	23.84
1.96	4.98	9.89	13.84	18.26	24.9
1.62	4.2	8.94	14.87	19.97	23.89
1.96	4.97	9.93	13.81	19.95	24.97
1.58	5	9.22	13.7	19.78	24.89
1.59	4.15	9.26	13.7	19.98	24.97
1.58	4.1	8.94	13.8	18.61	24.99
1.61	4.9	9.55	13.71	19.78	23.86
1.97	4.13	9.54	14.94	19.77	24.98
1.58	4.11	9.19	14.96	18.87	23.9
1.96	5	9.91	14.94	19.87	24.89
1.97	4.07	9.26	14.92	19.94	23.9
1.96	4.81	8.92	14.95	19.86	23.9
1.96	4.16	9.07	13.57	18.34	23.87
1.62	4.96	9.93	14.98	19.91	23.84
1.96	4.99	9.96	14.89	19.95	24.95
1.59	4.95	9.97	14.89	19.79	23.87
1.96	4.98	9.97	14.38	18.66	23.89
1.97	4.97	9.48	14.87	18.25	24.94
1.98	4.98	9.95	14.91	19.86	23.88
1.58	4.74	9.36	14.94	19.89	23.81
1.98	4.23	9.45	13.83	19.86	23.85
1.98	4.96	10	13.67	19.85	24.92
1.96	4.11	9.9	14.49	19.18	23.86
1.94	4.23	9.91	14.97	18.55	23.88
1.9	4.1	8.9	14.81	19.91	23.85
1.96	4.96	10	14.94	18.42	24.91
1.61	4.75	9.48	13.79	19.77	23.82
1.94	4.17	9.47	14.81	19.76	24.91
1.94	4.2	9.34	14.21	18.55	23.88
1.62	4.87	9.98	14.94	19.87	23.83
1.61	4.96	9.28	13.74	20	24.98
1.97	4.17	9.67	14.91	18.4	23.85
2	4.89	9.15	14.83	19.68	23.9
1.61	4.93	9.17	14.99	19.38	24.9
1.61	4.94	9.91	13.72	18.32	23.82
1.94	4.21	9.98	14.92	19.79	23.89
1.61	4.99	9.99	13.73	19.94	24.92
1.62	4.22	9.27	14.88	18.54	23.85
1.98	4.06	9.96	13.62	19.96	24.88
1.98	4.25	9.33	13.85	19	24.95
1.98	4.82	9.99	14.92	19.87	23.86
1.94	4.9	9.82	13.85	19.22	23.84
1.58	4.12	8.85	13.87	18.41	23.87
1.61	4.88	9.24	14.2	19.96	23.88
1.96	4.24	8.99	14.91	19.89	24.96
1.98	4.99	9.28	14.91	20	24.88
1.98	4.86	9.93	14.84	18.31	24.9
1.96	4.98	9.98	13.73	19.31	24.98
1.62	4.22	8.99	13.68	19.92	23.84
2	4.98	9.98	14.9	19.79	24.94
1.61	4.97	9.96	13.87	18.34	23.88
1.76	4.92	9.09	13.62	19.76	23.88
1.6	4.21	8.89	14.87	19.76	23.85
1.63	4.97	9.29	14.93	19.85	23.89
1.96	4.95	9.8	14.84	19.91	23.83
1.94	4.87	8.9	14.86	19.91	23.88
1.96	4.91	9.92	13.59	18.34	23.81
1.94	4.87	8.98	13.59	18.56	23.82
1.95	4.09	9.44	13.55	19.77	24.96
1.59	4.99	9.99	14.89	18.28	24.95
1.94	4.93	9.63	14.83	18.36	24.98
1.62	4.86	9.93	15	19.76	24.98
1.63	4.24	9.36	13.79	18.66	24.93
1.98	4.93	8.99	14.95	19.17	24.98
1.95	4.97	9.92	13.84	18.57	23.9
1.58	4.12	9.97	13.59	18.62	24.96
1.6	4.92	9.97	14.94	18.51	24.94
1.58	4.67	9.14	14.83	19.67	23.81
1.98	4.9	9.09	13.65	19.8	23.88
1.62	4.22	9.55	14.13	18.56	23.85
1.58	4.92	10	14.94	19.97	23.84
1.59	4.17	9.33	13.71	18.55	23.85
1.73	4.99	9.66	14.94	18.45	23.83
1.89	4.07	9.95	14.07	18.53	24.92
1.95	4.18	9.84	14.96	19.79	24.88
1.88	4.98	9.94	13.59	19.85	23.9
1.94	4.74	9.88	14.14	18.59	23.83
1.97	4.29	9.94	13.87	18.47	23.88
1.58	4.87	9.99	14.85	19.94	23.9
1.96	4.15	9.98	13.59	19.83	23.89
1.62	4.11	9.87	13.79	18.48	24.98
1.58	4.92	9.92	14.43	19.45	23.83
1.61	4.25	9.97	14.78	19.62	24.9
1.91	4.08	9.99	14.48	19.91	24.92
1.62	4.94	8.99	14.14	19.77	23.89
1.96	4.86	9.02	14.98	19.95	23.84
1.96	4.81	8.92	14.92	18.59	24.88
1.99	4.89	8.95	14.83	18.23	24.99
1.62	4.07	9.57	13.65	19.89	23.9
1.99	4.14	9.91	13.72	19.74	23.89
2	4.25	9.99	13.84	19.83	23.81
1.59	4.87	9.16	15	18.41	23.81
1.98	4.14	9.92	13.57	18.34	24.88
1.94	4.95	9.39	15	18.91	23.87
1.98	4.89	9.69	14.91	19.85	23.86
1.95	4.24	9.46	14.88	19.77	23.82
1.6	4.96	9.13	14.82	18.85	24.94
1.95	4.1	10	13.79	19.78	24.92
1.59	4.89	9.93	13.8	18.5	24.89
1.96	4.87	9	13.83	19.95	23.88
1.98	5	9.14	14.96	18.6	23.86
1.97	4.16	9.84	14.85	19.17	23.82
1.98	4.2	9.02	14.83	19.92	23.86
1.97	4.24	9.91	14.85	18.37	23.82
1.59	4.23	9.97	14.84	19.94	23.84
1.99	4.87	9.72	14.83	19.46	23.83
1.97	4.92	9.94	13.64	19.79	24.95
1.63	4.98	9.24	14.97	18.65	24.91
2	4.94	9.93	13.62	18.54	24.88
1.59	4.9	9.15	14.94	18.49	23.82
1.62	4.99	9.53	13.84	19.84	23.89
1.98	4.56	10	14.68	18.64	24.91
2	4.11	9.67	14.19	19.77	24.89
1.86	4.19	9.99	13.68	18.37	24.98
1.59	4.83	9.99	13.67	18.47	24.95
1.59	4.06	9.46	14.99	19.95	23.81
1.96	4.14	9.8	14.96	19.08	24.91
1.98	4.48	9.58	14.73	18.29	23.82
1.59	4.67	9.65	13.67	19.8	24.92
1.58	4.16	8.97	14.84	19.87	24.99
1.96	4.06	9.41	14.7	19.95	23.89
1.98	4.37	9.09	14.86	20	24.89
2	4.89	9.95	14.82	19.98	24.94
1.97	4.98	9.93	14.86	18.39	24.93
1.63	4.98	8.88	13.86	19.79	23.81
1.99	4.86	9.98	14.94	18.61	23.9
1.58	4.3	9.99	14.82	19.94	23.83
1.62	4.96	9.98	14.89	19.79	23.86
1.61	4.98	9.94	13.76	18.5	24.89
1.61	4.15	9.93	14.83	18.55	24.88
1.61	4.99	9.93	14.63	19.94	24.99
1.99	4.24	9.09	14.81	18.49	24.96
1.61	4.64	9.33	13.72	19.79	23.85
1.8	4.87	9.12	13.61	18.49	23.82
1.58	4.15	9.09	14.82	18.63	24.97
1.98	4.64	8.98	13.82	18.53	24.89
1.58	4.22	9.21	14.86	18.59	24.93
1.66	4.93	9.2	14.88	19.86	24.95
1.96	4.25	9.43	15	19.86	23.84
1.94	4.99	9.91	13.83	19.98	24.93
1.96	4.08	9.31	13.77	18.26	23.88
1.62	4.98	9.31	13.83	19.97	23.82
1.58	4.86	9.96	13.86	19.83	24.96
1.94	4.95	9.98	13.56	18.47	23.81
1.62	4.92	9.97	13.57	19.83	23.9
1.62	4.45	9.96	14.97	19.25	24.92
1.59	5	9.51	14.95	18.26	24.95
1.64	4.99	9.94	14.89	18.48	23.89
1.95	4.95	9.24	13.7	18.43	23.86
1.6	4.98	8.9	15	19.94	24.93
1.61	4.25	9.96	14.89	19.86	23.82
1.62	4.98	9.95	13.65	19.63	23.81
1.96	4.93	9.98	14.9	19.92	23.86
1.94	4.63	9.45	13.68	18.78	24.9
1.98	4.86	9.72	14.86	19.76	23.84
1.7	4.17	9.97	13.65	19.87	24.93
1.94	4.99	9.62	14.14	19.78	23.85
1.94	4.95	9.94	14.83	19.8	23.82
1.62	4.94	9.74	14.96	19.81	23.88
1.94	4.95	9.92	13.7	19.96	23.89
1.62	4.75	9.14	13.83	19.72	23.83
1.61	4.99	9.91	14.83	18.55	25
1.62	4.11	9.95	14.91	19.15	23.84
1.61	4.89	9.97	13.57	19.48	23.85
1.97	4.95	9.95	14.98	18.83	23.85
1.96	4.87	9.97	14.96	19.92	23.84
1.62	4.06	9.97	14.95	19.77	24.97
[truncated: 2,002 more rows]

[truncated: 15 more sheets: Supplementary Fig. 2h, Supplementary Fig. 3b and c, Supplementary Fig. 3g and h, Supplementary Fig. 4e-h, Supplementary Fig. 5e-l, Supplementary Fig. 7f and h, Supplementary Fig. 7j, Supplementary Fig. 11i, Supplementary Fig. 14b, Supplementary Fig. 14c, Supplementary Fig. 14d, Supplementary Fig. 14g, Supplementary Fig. 14i, Supplementary Fig. 14j, Supplementary Fig. 16b]
